# Supplementary material for: Structural basis of inhibition of a transporter from Staphylococcus aureus, NorC, through a single-domain camelid antibody
Source: Commun Biol. 2021 Jul 5;4:836. doi: 10.1038/s42003-021-02357-x (PMC8257674; doi:10.1038/s42003-021-02357-x)
Supplement: Supplementary file 5 — Supplementary Data 1 [file 42003_2021_2357_MOESM5_ESM.xlsx]

## Sheet: Figure 1a
>MFS_MACCA
MNETYRGGNKLILGIVLGVITFWLFAQSLVNVVPNLQQSFGADMGTISIAVSLTALFSGMFIVGAGGLADKIGRVKMTNI
GLILSIIGSALIIITNFPALLIVGRIIQGISAACIMPSTLAIMKAYYEGADRQRALSYWSIGSWGGSGVCSLFGGAVATT
MGWRWIFIISIIVAVLAMILIKGTPETKSEVVNTDKFDVKGLIILVVMLLSLNVAITKGAAIGYTSVWFFLLIALVLLSF
IVFLKVEKRTHNPLIDFKLFENKPYTGATISNFLLNGVAGTLIVANTFVQQGLGYTSLQAGYLSISYLVMVLLMIRVGEK
LLQKLGSKKPMMLGTLIVIIGVALISLTFLPETLYIISCVLGYLCFGLGLGIYATPSTDTAISNAPADKVGVASGIYKMA
SSLGGAFGVAISGAVYAGAVAATSIHTGAMIALWINVLMGVIALVAIMFTVPNDDKRMK
>NorB
MEKPSREAFEGNNKLLIGIVLSVITFWLFAQSLVNVVPILEDSFNTDIGTVNIAVSITALFSGMFVVGAGGLADKYGRIK
LTNIGIILNILGSLLIIISNIPLLLIIGRLIQGLSAACIMPATLSIIKSYYIGKDRQRALSYWSIGSWGGSGVCSFFGGA
VATLLGWRWIFILSIIISLIALFLIKGTPETKSKSISLNKFDIKGLVLLVIMLLTLNILITKGSELGVTSLLFITLLAIA
IGSFSLFIVLEKRATNPLIDFKLFKNKAYTGATASNFLLNGVAGTLIVANTFVQRGLGYSSLQAGSLSITYLVMVLIMIR
VGEKLLQTLGCKKPMLIGTGVLIVGECLISLTFLPEILYVICCIIGYLFFGLGLGIYATPSTDTAIANAPLEKVGVAAGI
YKMASALGGAFGVALSGAVYAIVSNMTNIYTGAMIALWLNAGMGILSFVIILLLVPKQNDTQL
>MFS_STACO
MTQQGNTKSYQGDNKLILGIVLGVVTFWLFAQSLLNVVPTLQQSFDSNIGTISIAVSITALFSGMFVVGAGSLADKVGRV
KITYIGLWLSIIGSLLIIISNLPILLIIGRVIQGLSAAAIMPSTLAIMKTYFEGKDRQRALSYWSIGSWGGSGLASLFGG
MVSTFIGWRWIFILSIIIALVAMLLIKGTPETKSDNTTNLKFDFTGLILFVIMMLSINVVITQSGTFGMLSPIIIGLLIV
FIISTIVFIIVENKKHNPLIDFKLFKNKAYTGATLSNFLLNGVAGALLVANTFVQKGIGFNAFQTGLLSITYLVTVLLMI
RVGEKVLQKVGAKKPMLLGTTFNMIGIILISFTFLPSALYVVVCIIGYLLYGLGLGFYATPSTDMAISNSPEDKVGVASG
IYKMASSLGGAFGIALSGALYGVVTEATNVKFGAMAGLWLNVLMALLSFVIILLAVPSFKKQNRA
>MFS_PSYLA
MMGTTYKGSNKMITGIVFGVLTFWLFAQAMVNVVPAIQKDLGISMGTLNIAISLTALFSGIFIVAAGGLADKVGRKKITN
IGLILSIIGSLCLVLANGAALLIIGRIIQGISAACIMPSTIALMKAYFEGAERQRALSFWSIGSWGGSGVCSLLGGAIAT
YMGWKWIFIFSIIFAVLALWLIKDTPESKAKDSGNSKFDIGGLIIFIITMLALNIFITQGAEIGWTNWITIALVAVTIIG
AIIFVKVENGKSNALIDFGLFKNAPYTGATVSNFLLNAVAGTLVVANTYVQEGRGFTSFQSGMLSIGYLIAVLGMIRVGE
KILQKIGAKKPMLWGAFLTLIGVGVMGLTFLPDVAYTIVVFIGFALFGLGLGLYATPSTDTAVSNAPDDKIGAASGIYKM
ASSLGSAFGVAISATVYAMIADKSGVDAAATGGIITNVIFAIIALLSILFMVPNNAGKNEVK
>NorB_BHACE
MMETAYRGTNRLIIGIVFGVLTFWLFAQAMVNIVPAIQEDLGVSAGTVNIAISLTALFSGIFIVAAGGLADKIGRKKITN
VGLILSIVGSLCLVLANGSILLIIGRVIQGVSAACIMPSTIALIKDYFEGADRQRALSYWSIGSWGGSGLCSLFGGAVAT
YMGWKWIFILSIIFAVLALWLIKDTPESKAKQTGHLKFDVGGLVVFIIAMLALNIFITQGAEMGWSNWLTIALIIVALIG
TIVFIKIENGKPNALIDFKLFKNGPYTGATISNFLLNAIAGTLVVANTYVQEGRGYTSFQSGLLSIGYLIAVLSMIRVGE
KILQRIGAKKPMLWGNILTVIGVGLMGLTFLPDLGYTIAVIIGFALFGLGLGIYATPSTDTAVSNAPDEKIGAASGIYKM
ASSLGAAFGVAISGTVYASIAANIGLDVAATAGIITNVIFGVLALLSILFLVPNNAGKSEVK
>MFS_DECIN
MEQEYKGNNRLIAGIVMGVITFWLFAQTMLNIGPAVQQDLGISAGVLNISVSLTALFSGMFMVGAGSLADRIGRVKMTNI
GMVLSITGSLFIVVAQGAPLLILGRIIQGLSAAAIMPSTMALMKVYFDGKERQRALSYWSIGSWGGSGLTSLFAGLVAST
LGWRAIFILSIVITVIGMMLLKGTPESKVEAIGSQKFDFSGLMAFVVMMLSFNLYITNGSALGWTSLAGLGLIAVFLLST
LVFVKLETSKDNSLIDFSLFKNKAYAGATLSNFLLNAAAGTLIVVNTYAQSGRGFTSFQTGLLTIGYLVFVLIAIRMGEK
FLQKYGARMPMLASAVITAIGIALMSLTFLPNSLYIIFIIVGYALFGFGLGIYATPSTDTAVSNAPAEKVAVASGVYKMA
SSLGGAIGVAISASVFAAVNADGHVHEAGSIGLLVNILFVVIAFLSVFFTTPKDHADAVHSTTK
>MFS_XANCI
MEAASYKGTNKLIIGIVFGVITFWLFAQSMVNVVPAVQKDLGISLGTLNIAISLSALFSGLFIVAAGGLADKIGRKKMTY
IGLSLSVIGSLCIVFTQGSLLLIIGRVIQGLSAACIMPATIALVKAYFEGADRQRALSYWSIGSWGGSGVASFAGGAIAT
YLGWRWIFVFSIIFSLLGMWLIKGTPESKGESKGAFKFDYTGLIVFIVTMVALNIFITYGSDLGWTSFITIALAVVTIIG
AIVFIKIEKGKDIALIDFSIFKNKPYSGATISNFLLNAIAGTLVVANTYVQVGRGFSALQSGMLSLGYLVVVLAMIRVGE
KILQKIGAKKPMVWGALITTIGVAMMGLTFLPDLAYTVVVFSGFVLFGLGLGMYATPSTDTSVSNAPSNKVGEAAGVYKM
ASSLGGAFGVAISATVYGAISVASSLEMAATAGIIVNVIFGVLSILSILFMVPGDAGKTGNEKASRKLKIPTPGQPEPEP
SH
>MFS_ORNSC
MSIENYQGSNKMIIGIVFGVTTFWLFAQAMVNIVPAVQKDLGLDLGVINIAISLTSLFSGMFIVVAGGLA
DKIGRKKITYLGLILSVIGSLLLVLAQGSVLLIIGRVMQGLSAACIMPATIALMKAYFEGAERQRALSYW
SIGSWGGSGITSFAGGAIATYMGWKWIFIFSIIFALLAMWLIKDVPESKAKTTGKFRFDYGGLIIFIITM
LAINIFITQGAELGWTSFITLLVAVVSVVGIVVFIYYEGRKSNALIDFKLFKNKGYTGATVSNFLLNAVA
GTLIVANTYVQVGRGFTAFQSGLLSLGYLVAVLSLIRVGEKIMQRTGAKKPMVWGSFITLIGVAVMGLTF
LPDLLYTIIVFVGFILFGLGLGMYATPSTDTAVDSAPDDKIGEASGIYKMASSLGNAFGIAISATVYGAV
SEVSSVHMAATVGIITNVIFATVSLLSILFLIPTVTKKQKEESMQR
>MFS_LISMO
MTSTAYKGTNKLIVGIVFGVITFWLFAQSMVNIVPAVQSDLGISSDLLSIAISLTALFSGIFIVVAGGMADKFGRVKLTY
IGLILSIIGSLLLVVTQGATLLIIGRIIQGLSAACIMPATLALMKTYFEGADRQRALSYWSIGSWGGSGICSFAGGAIAT
YMGWRWIFIISIVFALLGMLLIKGTPESKVVQNTKAKFDSFGLVLFVIAMVCLNLIITRGATFGWTSPITITMLVVFLIS
AGLFFRVELRQANGFIDFSLFKNKAYTGATLSNFLLNAAAGTLVVANTYVQIGRGFTAFQSGLLSIGYLVCVLGMIRIGE
KILQRVGARKPMILGSGITAVGIALMALTFIPGTLYTVLVFIGFALFGIGLGMYATPSTDTAISNAPEDKVGVASGIYKM
ASSLGGSFGVAISATIYGVIALSGNIDLAAMVGLLTNVGFGVVSLISVAITTPSAKKALELKAAKE
>NorC
MNETYRGGNKLILGIVLGVITFWLFAQSLVNVVPNLQQSFGADMGTISIAVSLTALFSGMFVVGAGGLADKIGRVKMTNIGLLLSIIGSALIIITNLPALLILGRIIQGVSAACIMPSTLAIMKTYYEGAERQRALSYWSIGSWGGSGI
CSLFGGAVATTMGWRWIFIFSIIVAVLSMLLIKGTPETKSEVTNTHKFDVAGLIVLVVMLLSLNVVITKGAALGYTSLWFFGLIAIVIVAFFIFLNVEKKVDNPLIDFKLFENKPYTGATISNFLLNGVAGTLIVANTFVQQGLGYTAL
QAGYLSITYLIMVLLMIRVGEKLLQKMGSKRPMLLGTFIVIIGIALISLVFLPGIFYVISCVVGYLCFGLGLGIYATPSTDTAISNAPLDKVGVASGIYKMASSLGGAFGVAISGAVYAGAVAATSIHTGAMIALWVNVLMGIMAFIAI
LFAIPNDDKRVKDAK
>EmrB
MQQQKPLEGAQLVIMTIALSLATFMQVLDSTIANVAIPTIAGNLGSSLSQGTWVITSFGVANAISIPLTGWLAKRVGEVKLFLWSTIAFAIASWACGVSSSLNMLIFFRVIQGIVAGPLIPLSQSLLLNNYPPAKRSIALALWSMTVIV
APICGPILGGYISDNYHWGWIFFINVPIGVAVVLMTLQTLRGRETRTERRRIDAVGLALLVIGIGSLQIMLDRGKELDWFSSQEIIILTVVAVVAICFLIVWELTDDNPIVDLSLFKSRNFTIGCLCISLAYMLYFGAIVLLPQLLQEV
YGYTATWAGLASAPVGIIPVILSPIIGRFAHKLDMRRLVTFSFIMYAVCFYWRAYTFEPGMDFGASAWPQFIQGFAVACFFMPLTTITLSGLPPERLAAASSLSNFTRTLAGSIGTSITTTMWTNRESMHHAQLTESVNPFNPNAQAMY
SQLEGLGMTQQQASGWIAQQITNQGLIISANEIFWMSAGIFLVLLGLVWFAKPPFGAGGGGGGAH
>HsrA
MSDKKKRSMAGLPWIAAMAFFMQALDATILNTALPAIAHSLNRSPLAMQSAIISYTLTVAMLIPVSGWLADRFGTRRIFTLAVSLFTLGSLACALSNSLPQLVVFRVIQGIGGAMMMPVARLALLRAYPRNELLPVLNFVAMPGLVGPI
LGPVLGGVLVTWATWHWIFLINIPIGIAGLLYARKHMPNFTTARRRFDITGFLLFGLSLVLFSSGIELFGEKIVASWIALTVIVTSIGLLLLYILHARRTPNPLISLDLFKTRTFSIGIVGNIATRLGTGCVPFLMPLMLQVGFGYQAF
IAGCMMAPTALGSIIAKSMVTQVLRRLGYRHTLVGITVIIGLMIAQFSLQSPAMAIWMLILPLFILGMAMSTQFTAMNTITLADLTDDNASSGNSVLAVTQQLSISLGVAVSAAVLRVYEGMEGTTTVEQFHYTFITMGIITVASAAMF
MLLKTTDGNNLIKRQRKSKPNRVPSESE
>LfrA
MSTCIEGTPSTTRTPTRAWVALAVLALPVLLIAIDNTVLAFALPLIAEDFRPSATTQLWIVDVYSLVLAALLVAMGSLGDRLGRRRLLLIGGAGFAVVSALAAFAPSAELLVGARALLGVFGAMLMPSTLSLIRNIFTDASARRLAIAI
WASCFTAGSALGPIVGGALLEHFHWGAVFLVAVPILLPLLVLGPRLVPESRDPNPGPFDPVSIVLSFTTMLPIVWAVKTAAHDGLSAAAAAAFAVGIVSGALFVRRQNRSATPMLDIGLFKVMPFTSSILANFLSIIGLIGFIFFISQH
LQLVLGLSPLTAGLVTLPGAVVSMIAGLAVVKAAKRFAPDTLMVTGLVFVAVGFLMILLFRHNLTVAAIIASFVVLELGVGVSQTVSNDTIVASVPAAKSGAASAVSETAYELGAVVGTATLGTIFTAFYRSNVDVPAGLTPEQTGAAA
ESIGGAAAVAADLPAATATQLLDSARAAFDSGIAPTAVIAAMLVLAAAAVVGVAFRR
>LmrB
MILETTAKASQQYKVMPIMISLLLAGFIGMFSETALNIALTDLMKELNITAATVQWLTTGYLLVLGILVPVSGLLLQWFTTRQLFTVSLIFSILGTFIAALAPSFSFLLAARIVQALGTGLLLPLMFNTILVIFPPHKRGAAMGTIGLV
IMFAPAIGPTFSGLVLEHLNWHWIFWISLPFLVLALVFGIAYMQNVSETTKPKIDVLSIILSTIGFGGIVFGFSNAGEGSGGWSSPTVIVSLIVGVVGLILFSIRQLTMKQPMMNLRAFKYPMFILGVIMVFICMMVILSSMLLLPMYL
QGGLVLTAFASGLVLLPGGILNGFMSPVTGRLFDKYGPKWLVIPGFVIVTVVLWFFSNVTTTSTAVLIIILHTCLMIGISMIMMPAQTNGLNQLPREFYPDGTAIMNTLQQMAGAIGTAVAVSIMAAGQHDYMSTVKNPADPAVIPQAL
TAGVQHAFVFAMIVAIIGLIGAFFMKRVKVDH
>NorA
MNKQIFVLYFNIFLIFLGIGLVIPVLPVYLKDLGLTGSDLGLLVAAFALSQMIISPFGGT
LADKLGKKLIICIGLILFSVSEFMFAVGHNFSVLMLSRVIGGMSAGMVMPGVTGLIADIS
PSHQKAKNFGYMSAIINSGFILGPGIGGFMAEVSHRMPFYFAGALGILAFIMSIVLIHDP
KKSTTSGFQKLEPQLLTKINWKVFITPVILTLVLSLGLSAFETLYSLYTADKVNYSPKDI
SIAITGGGIFGALFQIYFFDKFMKYFSELTFIAWSLLYSVVVLILLVFANGYWSIMLISF
VVFIGFDMIRPAITNYFSNIAGERQGFAGGLNSTFTSMGNFIGPLIAGALFDVHIEAPIY
MAIGVSLAGVVIVLIEKQHRAKLKEQNM
>Pur8
MARKPDISAVPVESAACQGPDPRRWWGLVVILAAQLLVVLDGTVVNIALPSVQRDLGMSDTSRQWVITAYTLAFGGLLLLGGRVADAFGRRRIFAVGILGFGLASLLGGAAPDPGTLFLARALQGVFAAALAPAALALINTLFTEPGER
GKAFGVYGAVSGGGAAVGLLAGGLLTEYLDWRWCLYVNAPVALLALLGCRLLPRDRRTGRAVRLDLPGTLLGCGGLVAIVYAFAEAESGWGDPLVVRLLVLGVLMLVAFALVERRVQDPLLPPGVVAHRVRGGSFLVVGLPQIGLFGLF
LFLTYYLQGILDYSPVLTGVAFLPLGLGIAVGSSLIAARLLPRTRPRTLIVGALLAAAAGMALLTRLEPDTPQVYLTHLLPAQILIGLGIGCMMMPAMHTATARVAPHEAGAAAAVVNSAQQVGGALGVALLNTVSTGATAAYLADHGT
SPAATVDGTVHGYTVAIAFAVGVLLLTAVLAWVLIDSRTEAADETGSASVTPARPR
>YebQ
MPKVQADGLPLPQRYGAILTIVIGISMAVLDGAIANVALPTIATDLHATPASSIWVVNAYQIAIVISLLSFSFLGDMFGYRRIYKCGLVVFLLSSLFCALSDSLQMLTLARVIQGFGGAALMSVNTALIRLIYPQRFLGRGMGINSFIV
AVSSAAGPTIAAAILSIASWKWLFLINVPLGIIALLLAMRFLPPNGSRASKPRFDLPSAVMNALTFGLLITALSGFAQGQSLTLIAAELVVMVVVGIFFIRRQLSLPVPLLPVDLLRIPLFSLSICTSVCSFCAQMLAMVSLPFYLQTV
LGRSEVETGLLLTPWPLATMVMAPLAGYLIERVHAGLLGALGLFIMAAGLFSLVLLPASPADINIIWPMILCGAGFGLFQSPNNHTIITSAPRERSGGASGMLGTARLLGQSSGAALVALMLNQFGDNGTHVSLMAAAILAVIAACVSG
LRITQPRSRA
>STP_MYCTU
MNRTQLLTLIATGLGLFMIFLDALIVNVALPDIQRSFAVGEDGLQWVVASYSLGMAVFIMSAATLADLYGRRRWYLIGVSLFTLGSIACGLAPSIAVLTTARGAQGLGAAAVSVTSLALVSAAFPEAKEKARAIGIWTAIASIGTTTGP
TLGGLLVDQWGWRSIFYVNLPMGALVLFLTLCYVEESCNERARRFDLSGQLLFIVAVGALVYAVIEGPQIGWTSVQTIVMLWTAAVGCALFVWLERRSSNPMMDLTLFRDTSYALAIATICTVFFAVYGMLLLTTQFLQNVRGYTPSVT
GLMILPFSAAVAIVSPLVGHLVGRIGARVPILAGLCMLMLGLLMLIFSEHRSSALVLVGLGLCGSGVALCLTPITTVAMTAVPAERAGMASGIMSAQRAIGSTIGFAVLGSVLAAWLSATLEPHLERAVPDPVQRHVLAEIIIDSANPR
AHVGGIVPRRHIEHRDPVAIAEEDFIEGIRVALLVATATLAVVFLAGWRWFPRDVHTAGSDLSERLPTAMTVECAVSHMPGATWCRLWPA
>FarB
MDYPPLKGAALAWVTLSLGLAVFMEVLDTTIANVAVPVIAGNLGAATTQGTWVITSFSVANAVSVPLTGFLAKRIGEVKLFTAAAAGFVIASWLCGIAPNLQSLVVFRILQGFIAGPLIPLSQSLLMASYPPAKRMLALALWAMTVVVA
PVLGPILGGWISGNWHWGWIFFINIPIGIISAWITWKHLKHRETATVRTPTDYVGLTLMMVGIGALQMMLDRGKELDWFASGEIITLGITALVCLSYFIVWELGEKYPIVDLSLFKDRNFTVGAIATSLGFMVYMGTLTLLPLVLQTNL
GYTSAWAGLAAAPVGILPVFLSPLIGRFGNKIDMRLLVTASFLTFAFTFYWRTDFYADMDIGNVIWPQFWQGVGVAMFFLPLTTITLSHMKGGQIAAAGSLSNFLRVLMGGVGVSVVSTLWERREALHHTRFAEHITPYSATLHETAAH
LSQQGISDGQTLGIINNTITQQGFIIGSNEIFLAGSILFIVLIPIVWLAKPPFHSGGGGH
>QacA
MISFFTKTTDMMTSKKRWTALVVLAVSLFVVTMDMTILIMALPELVRELEPSGTQQLWIVDIYSLVLAGFIIPLSAFADKWGRKKALLTGFALFGLVSLAIFFAESAEFVIAIRFLLGIAGALIMPTTLSMIRVIFENPKERATALAVW
SIASSIGAVFGPIIGGALLEQFSWHSAFLINVPFAIIAVVAGLFLLPESKLSKEKSHSWDIPSTILSIAGMIGLVWSIKEFSKEGLADIIPWVVIVLAITMIVIFVKRNLSSSDPMLDVRLFKKRSFSAGTIAAFMTMFAMASVLLLAS
QWLQVVEELSPFKAGLYLLPMAIGDMVFAPIAPGLAARFGPKIVLPSGIGIAAIGMFIMYFFGHPLSYSTMALALILVGAGMASLAVASALIMLETPTSKAGNAAAVEESMYDLGNVFGVAVLGSLSSMLYRVFLDISSFSSKGIVGDL
AHVAEESVVGAVEVAKATGIKQLANEAVTSFNDAFVATALVGGIIMIIISIVVYLLIPKSLDITKQK
>RibZ_CLODI
MKQKWIVLIIICIGVFMSTLDGSILNIANPTIAADFKINMSQIQWVVTAYMLVVTATMLFFGKLGDKVGSNRLYTLGFFIFTIGSFLCSMSNNLSTLISSRIFQAVGASILMATGLGIVSNAFPANEKGKAIGITGAVVGIGNMSGPVI
GGIILEHFGWPSIFIINIPIGIIAVFLGIKFLPKPVLDEQNKSFDIPGLLLFASCTTLILLAMNEKGNTRLYLGITALIIFLLLALREVKFEQSFIDLPLFKNRNFTVGNIIGVACYFPQMAVSFLLPFYLEQLKNLSPMMAGYVMTVH
PLIMVLIAPIAGSLSDKHGAKNILTASFSFMTISLVGMALLKADSPLYLLIVCLVIFGLGLGAFSSPNNSSILADVPPQKQGYGGSFLATIRNLSFALGTAFFSSFFAQSLTYNQKFKSHTSAYVIASNQSYWIAASVCFIGLILTVFF
MRKTDKSIS
>CmcT_AMYLA
MTSVRGASKTGRTSKTSTATTALVLACTAHFLVVFDTSVITVALPSVRADLGFAPASLQWVVNSYTLAFAGLLLFGGRLADIHGHRRVFLGGLAVFTLTSLIGGLATSPASLIAARAGQGAGAAVLAPLAVTMLTTSFAEGPRRTRALT
ISTAVALVGGASGNLLGGVFTEFLSWRSVLLVNVPIGIPVLFLAARVLAGPRKRPWGRVRLDLPGAVLATAGLTLLTLGVSQTHEHGWGEAAVAVPLAGGLLALLAFVVVEARFAASPLIPPRLFGLPGVGWGNLAMLLAGASQVPVWF
FLTLSMQHVLGYSAAQAGLGFVPHALVMLVVGLRVVPWLMRHVQARVLIAAGAAIGALGFWWQSLLTPDSAYLGGILGPAVLISIGGGLVGTPLARTVTSGVGPLDAGAASGLMNTTRQFGGAFGLAVLLTVTGSGTSGSPAELASHYG
DAFVGIAVFMLAIAVLTPVLPALARSTPPGVIHVSPVAR
>R9UUB0_STRGD
MSQQSSASAPLSPAPPQRDPRRWWILAVLCSSLFVIVLDNTILNVAIPSITEQLDASTAQIQWTINAYTLVLSGLLITAGGLSDRLGRKRALLLGLLVFGVGSAIGAFAGSPEVLIGARALMGVGAAFLMPGTLAVLVRTFDNEERPKA
IGIWAAVSSVGMALGPVLGGFLLDHFWWGVTFLINVPVAVVGLIAMGALLRESKDPANARPDLIGALLCTVSVVALVWAVISVPGQGWLDPETLGAGLLGLAGATVFVRWELRAPDPMLDMTMFKNPKFRGAVFGGILSAFGMAGSLFL
LTQDLQFLRGYAPLEAGAQLTPMAVGVLISSILISPRVVKKLGIGKGVALGVTCSAAGLLTVALAPDDGYLVLAAGLLLLGGGAGISGPLVANALMSSIPPERASTGSGVNNTLQELGSGLGVGVLGAVLVAAFSQNLPGGLGGAAAES
FPAAVAAAGDDSGLLAQVRDSFADSLTVSQLIGAAAVLLGGWLAGALLLRADRADRARAAAREAEAAVSGSGRADGAADDRPV
>Q53903_STRCO
MTANPGRPGGPADQGHPRRWAILGVLVLSLVGIILDNTVLNVTLRTLTDPEQGLGASHSQVEWVLSAYTLAFAATLFTWGVLGDRLGRRRVLLLGLGLFGLSSLAGAYAGSPEQLIAARACMGVSGAAVLPSTLATIAAVFPLRERPKA
LGIWAASVGFALGIGPVTGGILLAHFWWGSVLLVNVPLMAGCLVAVVLVVPETRGTAGRRVDAAGLLLSIAGVVPLVYAIIEAGRSGGVTRPAVWAAGLAGLGLLLVFLWHERRTPEPSLELGFFRMKAFSTAVAAVGFVSFAMMGFLF
FSAFYLQSVRGYTPLQAGGCTVALAVANVVCGPLSTVLVRSIGPRNVCAAGMLAVTASLCGVTFVTQHAPVWLILVLFAALGAGVACVMPTAAVSIMNAIPREKAGVASAMNNTVRQLGGALGVAVLGSLMGAAYRRGIEDELAVLPPS
ARHQAGESLDATLLAATRLGESGLVGPARQAFLDAMHLAAGAAAAVALVGALAVLRWLPSSVTTPTPPAGAVPGREHSDHLKVQGS
>O51919_VIBCL
MSHNADNEMQPLSGWALFFGALCLAMANFLAILDTTIANVSVSNIAGSLGTSTSQGTYVITSYAVAEAISVPLTGWLASRFGSIRVFVTCFLLFGVFSLLCGLANSMSTLVMFRVLLGFVGGPLMPLSQTLMMRIFPKNKSHAAIGIWS
MTTLVAPIMGPILGGVLCDQLSWPYIFFIKMPFAIAAALLCWKCVKKFETKTTHSKIDKVGLALLVVWVAALQLMLDEGKDHDWFESSRIVFLAVIAVIGFIAFLIWELTERNPVVDLKVFRHRGYSISLVTLSLAFGAFFSISVVTPL
WLQIYMGYTATISGHATASMGILAVFLAPIVANLSSKFDPRPFVFAGVMWLGLWTFMRGFNTVDMTFSQISWPLFFQGIGMPLFFVPLTAIALGSVKPHEMESAAGLMNFIRTLSGAFATSMINTSWEHETRYVHAELAGLTDKAGVAA
QAMQSSGMSAEQTRSAMDWILQNQSVMVATNQLFIVIALIFVFAACMIWFAPKPKQAVDTSAVH
>B4E7L4_BURCJ
MAQAPVSHPPLQGGQLVLGTIAVSLAVFMNVLDTSIANVAIPTISGDLGVSSDQGTWVITSFAVANAISVPLTGWLTDRFGQVRLFLASIILFVISSWMCGLSPNLPFLLGSRVLQGAVAGPMIPLSQALLLSSYPRAKAPMALALWAM
TTLIAPVAGPILGGWISDNYSWPWIFYVNIPVGIAAAAATWAIYRNRESAVRRAPIDGVGLALLVVWVGSLQIMLDKGKDLDWFASTTIVVLALTAVIAFAFFVIWELTAEHPVVDLSLFRIRNFTGGTVALSIGYGLYFGNLVLLPLW
LQTQIGYTATDAGLVMAPVGLFAILLSPLTGKYLPRTDPRFISTASFLTFALCFWMRSRYTTGVDEWSLTLPTLVQGIAMAGFFIPLVSITLSGLPGHRIPAASGLSNFVRIMCGGIGTSIFQTAWDHRNNFHHAQLVEQANPYNPTFN
QAVTQMGNLGLSQNQAHGLINNMATQQAAQLGVNDLFYISAVIFVLLIALIWITKPERAGGGDAGAAASAAH
>D5UKP1_CELFN
MTAPGVDLQGRSPWSVLPPLCLGFFMIMVDTTIVNIAVPTLQAAFDASLTTVGWVNSAYLLTFAVLLLVTGRLGDRFGPRPVFLAGLVVFTLASLACGLAGTAGQLIAARAVQGVGGALMTPQTMAMITRVFPPQKRGAALGVWGSVAG
VATITGPVLGGLLVETVGWEWIFFVNIPVGAVALWLAVRALPDLPTHDRTFDVPGVVLSVVGLGLLVFGLQEGATYEWGTIAGPVSVPLVIGAGALVTGAFVLWQRRLGESALLPLRLFVHRNFALANAAGAAVSFAMTGIFFPFTLYL
QQVLGLSPLHAALVGLPGSLVSGVVAPFAGRLSDRVAGKWAVATGFSVLAVSIGVLATQVQPGVPLWRLVVPMLGFGVGTGLTFSPLGNLATTGLDQRTAGAGAGAFNTTRQVGGVIGSAVVVAVLTTRLATTMPAAARDAAAGLPADL
REPFVEGVRQAAAAGLGAAGGVDVPDGVPPDAAAALRAAARAAVDAGFATAAAQTLAVTVGVLVLGALCAFAMRGHQPVPGVAPAARVADAAG
>Q9L1B4_STRCO
MNRTLQPAHPTEAVKRPGRWLALSVLVLAVLLVAVDATVLGLATPYISEDLAPSGTQLLWIGDVYSFVIAGLLVSMGSLGDRIGRKRILLIGATAFGAISVLNAYAHTPEVMIFARALLGVAGATLMPATLALIRNLFHDPRERSLAVG
IWGAAASAGAAVGPVVGGFLLEHFWWGSVFLINLPVMVVLVVVGVKMLPESRNPNPGPWDLLSVVLSLVGMVGVVYAVKETAAHGFAWATLAAGLLGAAALYGFVRRQLTMPVPLLDMRLFRNRGFSGAVLADLLTILGLSGLVFFLSQ
YLQLVQGRRPFEAGLAELPAAVGAVVAGLIAGRAARRFSVRAVVAGGLAAVGLALAALTVIGQHTGYPLLGAALLVVGLGAGFAFTVTADVILSSVPGEQAGAASAVSETAYELGAALGIAVLGSIVTGVYRDFTGPAGTPDAAHESLG
GAVEAAAHLPGPAGEALLDSARQAFVDGLTLAAGVGAAVLLAAAAASWYLLRGQRLEDGVEHP
>C4PAW9_ACIBA
MQKKWLILTIIVLIYLPVTIDATVMHVATPSLSAALNLTANQLLWIIDIYSLIMAGLILPMGALGDRIGFKKLLFIGTAVFGVGSLAAAFSPTAYALIASRAILGLGAAMLIPATLSGIRNAFTEEKQRNFALGIWSTVGGGGAAFGPL
VGGFVLEHFHWGAVFLINIPIILAVLVMIVMIIPKQQEKTDQPINLGQALVLVVAILSLIYSIKSAMYNFSVLTVVMFVVGISTLIHFIRSQKRATTPMIDLELFKHPVISTSIVMAVVSMIALVGFELLLSQELQFVHGFSPLQAAMF
IIPFMIAISLGGPLAGICLNKWGLRRVSSLGILVSALSLWGLAQLNFSTDHFLAWTCMVFLGFSIEIALLASTAAIMSSVPPQKASAAGAIEGMAYELGAGLGVAIFGLMLSWFYSRSIILPAELPSNLIEKASISIGETMQLASNLEN
PLGGQLIVVAQQAFSYAHSWVLTLSAICFFLLTVFVWFSFPKKVN
>Q54806_STRPR
MTATTTETSKAPSGGHPQRWLILGVICLAQLTVLLDNTVLSVAIPSLTRELHASTADIQWMINAYSLVQSGLLLTAGNAADRYGRRKMLVAGLALFGIGSLAAGLAQTSGQLIAARAGMGVGGALLMTTTLAVVVQVFDETERVKAIAL
WSTVSSLGFAAGPLIGGVMLEHYWWGAIFLINIPVAVIGLVAVVLLVPESKNPQGDRPDLLGAVLSTIGMTAVVYAIISGPDHGWTSTQVLASAALGALFLGAFVFWELRIPYPMLDMHFFRNQRFIGAVAGAILVAFGMTGSLFLLTQ
HLQFVLGYGALDAGLRTAPLALTVVALNLTGMGARLLRIFGTPVTIAVGMALVSGGLAAIAVLGAGGYNGMLLGLVVMGAGVALSMPAMANAIMSAIPPEKAGVGAGINGTLAEFGNGLGVAVLGAVLNSRFAALVPAAVGATSLPAAL
AAADDAGERARISDAFASGLETSQLVGAVAVLAGGLLAALLLRRAERADPPAKA
>O52557_AMYMD
MHATAAVTETRNPRRWLILAVISLAQLVVLVDNTVLNLAIPKLTEDLGATTADIQWMINAYALVQSGLLLTAGSFSDRYGRKRSLLAGLLLFGVGSLAAAFSLSSGQLIAARAGMGIGGALLTTTTLAVVMQVFDEKELPKAIGLWSAV
SSFGYASGPLIGGALLAHFWWGSIFLINIPVALLGCVAVAKLVPESKDPQGARPDLVGAALSTIGMAGIVYAIISGPEHGWASATVLVAAGIGVAALAAFVRWELHVPHPMLDMGLFRNRRFNGAISGGLLVAFGMGGSVFLLTQQLQL
VLGYDPLEAGLRTAPLALVVVALNVAGLGAKLLEKLGIAMTIAVGMTLNAVGLAMVAVLGTPDRGFGGMLACLLVMGGGIAPAMPAMANAIMTSIPAEKAGAGAAVQGTVNQFGSGLGVAILGAVLNSRFAALLPIGLGAGAAGSLHEA
LLQARTPALQAQVRDAFAGGVRASELIGALAVVLGGMLAGMLLRRAARSEAHQAAWARPTIRLEAAPAPFTVDLR
>Q8NMG4_CORGL
MTSETLQAQAPTKTQRWAFLAVISGGLFLIGVDNSILYTALPLLREQLAATETQALWIINAYPLLMAGLLLGTGTLGDKIGHRRMFLMGLSIFGIASLGAAFAPTAWALVAARAFLGIGAATMMPATLALIRITFEDERERNTAIGIWG
SVAILGAAAGPIIGGALLEFFWWGSVFLINVPVAVIALIATLFVAPANIANPSKHWDFLSSFYALLTLAGLIITIKESVNTARHMPLLLGAVIMLIIGAVLFSSRQKKIEEPLLDLSLFRNRLFLGGVVAAGMAMFTVSGLEMTTSQRF
QLSVGFTPLEAGLLMIPAALGSFPMSIIGGANLHRWGFKPLISGGFAATAVGIALCIWGATHTDGLPFFIAGLFFMGAGAGSVMSVSSTAIIGSAPVRKAGMASSIEEVSYEFGTLLSVAILGSLFPFFYSLHAPAEVADNFSAGVHHA
IDGDAARASLDTAYINVLIIALVCAVAAALISSYLFRGNPKGANNAH
>MdfA
MQNKLASGARLGRQALLFPLCLVLYEFSTYIGNDMIQPGMLAVVEQYQAGIDWVPTSMTA
YLAGGMFLQWLLGPLSDRIGRRPVMLAGVVWFIVTCLAILLAQNIEQFTLLRFLQGISLC
FIGAVGYAAIQESFEEAVCIKITALMANVALIAPLLGPLVGAAWIHVLPWEGMFVLFAAL
AAISFFGLQRAMPETATRIGEKLSLKELGRDYKLVLKNGRFVAGALALGFVSLPLLAWIA
QSPIIIITGEQLSSYEYGLLQVPIFGALIAGNLLLARLTSRRTVRSLIIMGGWPIMIGLL
VAAAATVISSHAYLWMTAGLSIYAFGIGLANAGLVRLTLFASDMSKGTVSAAMGMLQMLI
FTVGIEISKHAWLNGGNGLFNLFNLVNGILWLSLMVIFLKDKQMGNSHEG
>MdtM
MPRFFTRHAATLFFPMALILYDFAAYLSTDLIQPGIINVVRDFNADVSLAPAAVSLYLAG
GMALQWLLGPLSDRIGRRPVLITGALIFTLACAATMFTTSMTQFLIARAIQGTSICFIAT
VGYVTVQEAFGQTKGIKLMAIITSIVLIAPIIGPLSGAALMHFMHWKVLFAIIAVMGFIS
FVGLLLAMPETVKRGAVPFSAKSVLRDFRNVFCNRLFLFGAATISLSYIPMMSWVAVSPV
ILIDAGSLTTSQFAWTQVPVFGAVIVANAIVARFVKDPTEPRFIWRAVPIQLVGLSLLIV
GNLLSPHVWLWSVLGTSLYAFGIGLIFPTLFRFTLFSNKLPKGTVSASLNMVILMVMSVS
VEIGRWLWFNGGRLPFHLLAVVAGVIVVFTLAGLLNRVRQHQAAELVEEQ
>BCR_ECOLI
MTTRQHSSFAIVFILGLLAMLMPLSIDMYLPALPVISAQFGVPAGSTQMTLSTYILGFAL
GQLIYGPMADSFGRKPVVLGGTLVFAAAAVACALANTIDQLIVMRFFHGLAAAAASVVIN
ALMRDIYPKEEFSRMMSFVMLVTTIAPLMAPIVGGWVLVWLSWHYIFWILALAAILASAM
IFFLIKETLPPERRQPFHIRTTIGNFAALFRHKRVLSYMLASGFSFAGMFSFLSAGPFVY
IEINHVAPENFGYYFALNIVFLFVMTIFNSRFVRRIGALNMFRSGLWIQFIMAAWMVISA
LLGLGFWSLVVGVAAFVGCVSMVSSNAMAVILDEFPHMAGTASSLAGTFRFGIGAIVGAL
LSLATFNSAWPMIWSIAFCATSSILFCLYASRPKKR
>EmrD
MKRQRNVNLLLMLVLLVAVGQMAQTIYIPAIADMARDLNVREGAVQSVMGAYLLTYGVSQ
LFYGPISDRVGRRPVILVGMSIFMLATLVAVTTSSLTVLIAASAMQGMGTGVGGVMARTL
PRDLYERTQLRHANSLLNMGILVSPLLAPLIGGLLDTMWNWRACYLFLLVLCAGVTFSMA
RWMPETRPVDAPRTRLLTSYKTLFGNSGFNCYLLMLIGGLAGIAAFEACSGVLMGAVLGL
SSMTVSILFILPIPAAFFGAWFAGRPNKRFSTLMWQSVICCLLAGLLMWIPDWFGVMNVW
TLLVPAALFFFGAGMLFPLATSGAMEPFPFLAGTAGALVGGLQNIGSGVLASLSAMLPQT
GQGSLGLLMTLMGLLIVLCWLPLATRMSHQGQPV
>MdtL_ECOLI
MSRFLICSFALVLLYPAGIDMYLVGLPRIAADLNASEAQLHIAFSVYLAGMAAAMLFAGK
VADRSGRKPVAIPGAALFIIASVFCSLAETSTLFLAGRFLQGLGAGCCYVVAFAILRDTL
DDRRRAKVLSLLNGITCIIPVLAPVLGHLIMLKFPWQSLFWAMAMMGIAVLMLSLFILKE
TRPAAPAASDKPRENSESLLNRFFLSRVVITTLSVSVILTFVNTSPVLLMEIMGFERGEY
ATIMALTAGVSMTVSFSTPFALGIFKPRTLMITSQVLFLAAGITLAVSPSHAVSLFGITL
ICAGFSVGFGVAMSQALGPFSLRAGVASSTLGIAQVCGSSLWIWLAAVVGIGAWNMLIGI
LIACSIVSLLLIMFVAPGRPVAAHEEIHHHA
>CmlA_PSEAE
MSSKNFSWRYSLAATVLLLSPFDLLASLGMDMYLPAVPFMPNALGTTASTIQLTLTTYLV
MIGAGQLLFGPLSDRLGRRPVLLGGGLAYVVASMGLALTSSAEVFLGLRILQACGASACL
VSTFATVRDIYAGREESNVIYGILGSMLAMVPAVGPLLGALVDMWLGWRAIFAFLGLGMI
AASAAAWRFWPETRVQRVAGLQWSQLLLPVKCLNFWLYTLCYAAGMGSFFVFFSIAPGLM
MGRQGVSQLGFSLLFATVAIAMVFTARFMGRVIPKWGSPSVLRMGMGCLIAGAVLLAITE
IWALQSVLGFIAPMWLVGIGVATAVSVAPNGALRGFDHVAGTVTAVYFCLGGVLLGSIGT
LIISLLPRNTAWPVVVYCLTLATVVLGLSCVSRVKGSRGQGEHDVVALQSAESTSNPNR
>YdhC_ECOLI
MQPGKRFLVWLAGLSVLGFLATDMYLPAFAAIQADLQTPASAVSASLSLFLAGFAAAQLL
WGPLSDRYGRKPVLLIGLTIFALGSLGMLWVENAATLLVLRFVQAVGVCAAAVIWQALVT
DYYPSQKVNRIFAAIMPLVGLSPALAPLLGSWLLVHFSWQAIFATLFAITVVLILPIFWL
KPTTKARNNSQDGLTFTDLLRSKTYRGNVLIYAACSASFFAWLTGSPFILSEMGYSPAVI
GLSYVPQTIAFLIGGYGCRAALQKWQGKQLLPWLLVLFAVSVIATWAAGFISHVSLVEIL
IPFCVMAIANGAIYPIVVAQALRPFPHATGRAAALQNTLQLGLCFLASLVVSWLISISTP
LLTTTSVMLSTVVLVALGYMMQRCEEVGCQNHGNAEVAHSESH

## Sheet: Figure 1a(2)
calculated tree
AncId	Desc1	Desc2	Branch Length 1	Branch Length 2
42	MFS PSYLA	NorB BHACE	0.073049	0.121802
44	42	MFS XANCI	0.102398	0.156764
43	44	MFS ORNSC	0.0258872	0.166923
47	43	MFS LISMO	0.120861	0.209066
41	MFS MACCA	NorC	0.0622903	0.0628267
45	NorB	41	0.248258	0.107618
46	MFS STACO	45	0.196684	0.0934454
49	47	46	0.0984093	0.141689
48	49	MFS DECIN	0.0903966	0.240336
69	48	STP MYCTU	1.01498	0.677398
70	MmrB	TcmA	0.863607	0.807018
51	Q54806 STRPR	O52557 AMYMD	0.233965	0.236297
55	51	R9UUB0 STRGD	0.222221	0.38743
66	C4PAW9 ACIBA	Q8NMG4 CORGL	0.742544	0.759178
56	LfrA	Q9L1B4 STRCO	0.499171	0.378082
64	QacA	56	0.844327	0.152827
65	66	64	0.132981	0.0618734
68	55	65	0.251236	0.195658
63	Q53903 STRCO	68	0.645202	0.10226
78	70	63	0.193985	0.189106
75	69	78	0.213358	0.0720137
62	Pur8	CmcT AMYLA	0.665691	0.687781
71	D5UKP1 CELFN	62	0.739031	0.214392
77	75	71	0.0927939	0.103593
50	EmrB	FarB	0.306673	0.35477
52	B4E7L4 BURCJ	50	0.324373	0.147582
54	O51919 VIBCL	52	0.591288	0.20521
67	HsrA	54	0.93904	0.499423
73	LmrB	67	0.997615	0.13126
74	77	73	0.149972	0.188308
72	YebQ	RibZ CLODI	0.876594	0.854209
76	74	72	0.0607126	0.165653
58	BCR ECOLI	MdtL ECOLI	0.83402	1.03648
61	58	EmrD	0.123503	1.14477
53	MdfA	MdtM	0.613515	0.509606
57	CmlA PSEAE	YdhC ECOLI	1.0387	0.902358
60	53	57	0.977274	0.159331
59	61	60	0.103125	0.103506
79	76	59	0.171935	0.583246

## Sheet: Figure 3a and 3b
flow-rate = 0.4ml/min
NorC			NorC-ICab			NorB-ICab			NorB
Interval(msec)	500		Interval(msec)	500		Interval(msec)	500		Interval(msec)	500
# of Points	7201		# of Points	7201		# of Points	7201		# of Points	7201
Start Time(min)	0		Start Time(min)	0		Start Time(min)	0		Start Time(min)	0
End Time(min)	60		End Time(min)	60		End Time(min)	60		End Time(min)	60
Intensity Units	mV		Intensity Units	mV		Intensity Units	mV		Intensity Units	mV
Intensity Multiplier	0.001		Intensity Multiplier	0.001		Intensity Multiplier	0.001		Intensity Multiplier	0.001
Ex. Wavelength(nm)	295		Ex. Wavelength(nm)	295		Ex. Wavelength(nm)	295		Ex. Wavelength(nm)	295
Em. Wavelength(nm)	340		Em. Wavelength(nm)	340		Em. Wavelength(nm)	340		Em. Wavelength(nm)	340
R.Time (min)	Intensity		R.Time (min)	Intensity		R.Time (min)	Intensity		R.Time (min)	Intensity
0	-126		0	-38		0	97		0	-397
0.00833	-126		0.00833	-38		0.00833	97		0.00833	-397
0.01667	-2		0.01667	-48		0.01667	6		0.01667	-12
0.025	-15		0.025	-115		0.025	-23		0.025	-15
0.03333	-155		0.03333	-288		0.03333	-223		0.03333	-97
0.04167	-570		0.04167	-678		0.04167	-666		0.04167	-341
0.05	-1231		0.05	-1291		0.05	-1320		0.05	-644
0.05833	-1991		0.05833	-2016		0.05833	-2087		0.05833	-832
0.06667	-2728		0.06667	-2724		0.06667	-2836		0.06667	-828
0.075	-3320		0.075	-3328		0.075	-3420		0.075	-719
0.08333	-3647		0.08333	-3716		0.08333	-3719		0.08333	-610
0.09167	-3670		0.09167	-3808		0.09167	-3692		0.09167	-513
0.1	-3421		0.1	-3622		0.1	-3403		0.1	-430
0.10833	-3019		0.10833	-3262		0.10833	-2983		0.10833	-376
0.11667	-2604		0.11667	-2855		0.11667	-2551		0.11667	-363
0.125	-2208		0.125	-2455		0.125	-2130		0.125	-396
0.13333	-1824		0.13333	-2057		0.13333	-1693		0.13333	-450
0.14167	-1455		0.14167	-1655		0.14167	-1277		0.14167	-490
0.15	-1106		0.15	-1279		0.15	-936		0.15	-485
0.15833	-784		0.15833	-978		0.15833	-686		0.15833	-421
0.16667	-515		0.16667	-767		0.16667	-503		0.16667	-325
0.175	-336		0.175	-630		0.175	-371		0.175	-245
0.18333	-249		0.18333	-557		0.18333	-293		0.18333	-199
0.19167	-237		0.19167	-505		0.19167	-264		0.19167	-192
0.2	-255		0.2	-452		0.2	-273		0.2	-186
0.20833	-284		0.20833	-411		0.20833	-307		0.20833	-157
0.21667	-341		0.21667	-385		0.21667	-323		0.21667	-152
0.225	-369		0.225	-360		0.225	-282		0.225	-176
0.23333	-290		0.23333	-286		0.23333	-163		0.23333	-171
0.24167	-83		0.24167	-112		0.24167	59		0.24167	-112
0.25	240		0.25	160		0.25	380		0.25	-40
0.25833	615		0.25833	492		0.25833	744		0.25833	21
0.26667	984		0.26667	849		0.26667	1107		0.26667	54
0.275	1304		0.275	1177		0.275	1447		0.275	53
0.28333	1566		0.28333	1452		0.28333	1730		0.28333	40
0.29167	1773		0.29167	1680		0.29167	1926		0.29167	15
0.3	1893		0.3	1838		0.3	2033		0.3	-14
0.30833	1932		0.30833	1918		0.30833	2061		0.30833	-51
0.31667	1925		0.31667	1947		0.31667	2056		0.31667	-123
0.325	1897		0.325	1933		0.325	2056		0.325	-212
0.33333	1852		0.33333	1893		0.33333	2042		0.33333	-250
0.34167	1771		0.34167	1844		0.34167	1998		0.34167	-234
0.35	1689		0.35	1789		0.35	1927		0.35	-201
0.35833	1638		0.35833	1748		0.35833	1841		0.35833	-159
0.36667	1606		0.36667	1704		0.36667	1759		0.36667	-142
0.375	1590		0.375	1644		0.375	1678		0.375	-150
0.38333	1561		0.38333	1564		0.38333	1575		0.38333	-150
0.39167	1498		0.39167	1455		0.39167	1452		0.39167	-157
0.4	1425		0.4	1345		0.4	1343		0.4	-203
0.40833	1359		0.40833	1266		0.40833	1284		0.40833	-279
0.41667	1288		0.41667	1219		0.41667	1258		0.41667	-366
0.425	1219		0.425	1181		0.425	1220		0.425	-469
0.43333	1153		0.43333	1150		0.43333	1159		0.43333	-548
0.44167	1084		0.44167	1135		0.44167	1099		0.44167	-577
0.45	1028		0.45	1119		0.45	1051		0.45	-581
0.45833	985		0.45833	1092		0.45833	998		0.45833	-567
0.46667	961		0.46667	1048		0.46667	930		0.46667	-523
0.475	942		0.475	1001		0.475	852		0.475	-485
0.48333	932		0.48333	971		0.48333	788		0.48333	-504
0.49167	936		0.49167	946		0.49167	746		0.49167	-546
0.5	918		0.5	929		0.5	716		0.5	-547
0.50833	880		0.50833	938		0.50833	688		0.50833	-508
0.51667	850		0.51667	947		0.51667	661		0.51667	-477
0.525	839		0.525	929		0.525	650		0.525	-458
0.53333	819		0.53333	885		0.53333	656		0.53333	-432
0.54167	777		0.54167	830		0.54167	648		0.54167	-407
0.55	739		0.55	801		0.55	627		0.55	-360
0.55833	695		0.55833	784		0.55833	609		0.55833	-304
0.56667	624		0.56667	761		0.56667	583		0.56667	-287
0.575	554		0.575	748		0.575	572		0.575	-301
0.58333	518		0.58333	734		0.58333	583		0.58333	-320
0.59167	522		0.59167	697		0.59167	598		0.59167	-343
0.6	546		0.6	654		0.6	612		0.6	-368
0.60833	562		0.60833	628		0.60833	612		0.60833	-396
0.61667	564		0.61667	623		0.61667	600		0.61667	-423
0.625	566		0.625	628		0.625	587		0.625	-429
0.63333	568		0.63333	627		0.63333	546		0.63333	-426
0.64167	563		0.64167	621		0.64167	490		0.64167	-422
0.65	558		0.65	608		0.65	470		0.65	-439
0.65833	560		0.65833	595		0.65833	483		0.65833	-466
0.66667	578		0.66667	593		0.66667	502		0.66667	-466
0.675	590		0.675	599		0.675	512		0.675	-487
0.68333	576		0.68333	607		0.68333	501		0.68333	-557
0.69167	552		0.69167	609		0.69167	488		0.69167	-622
0.7	541		0.7	597		0.7	498		0.7	-649
0.70833	537		0.70833	555		0.70833	520		0.70833	-661
0.71667	527		0.71667	505		0.71667	545		0.71667	-655
0.725	524		0.725	476		0.725	559		0.725	-628
0.73333	526		0.73333	459		0.73333	552		0.73333	-617
0.74167	525		0.74167	464		0.74167	547		0.74167	-654
0.75	519		0.75	480		0.75	560		0.75	-688
0.75833	511		0.75833	471		0.75833	577		0.75833	-659
0.76667	490		0.76667	437		0.76667	572		0.76667	-598
0.775	465		0.775	393		0.775	547		0.775	-552
0.78333	446		0.78333	366		0.78333	509		0.78333	-541
0.79167	417		0.79167	371		0.79167	462		0.79167	-555
0.8	391		0.8	393		0.8	447		0.8	-574
0.80833	407		0.80833	417		0.80833	466		0.80833	-563
0.81667	441		0.81667	416		0.81667	474		0.81667	-537
0.825	467		0.825	384		0.825	479		0.825	-533
0.83333	477		0.83333	357		0.83333	500		0.83333	-539
0.84167	457		0.84167	346		0.84167	522		0.84167	-554
0.85	442		0.85	351		0.85	507		0.85	-592
0.85833	470		0.85833	377		0.85833	468		0.85833	-636
0.86667	509		0.86667	391		0.86667	452		0.86667	-683
0.875	491		0.875	386		0.875	453		0.875	-726
0.88333	438		0.88333	397		0.88333	458		0.88333	-753
0.89167	404		0.89167	415		0.89167	470		0.89167	-757
0.9	396		0.9	407		0.9	495		0.9	-747
0.90833	395		0.90833	390		0.90833	544		0.90833	-758
0.91667	374		0.91667	389		0.91667	583		0.91667	-779
0.925	340		0.925	405		0.925	586		0.925	-773
0.93333	316		0.93333	407		0.93333	571		0.93333	-765
0.94167	308		0.94167	401		0.94167	539		0.94167	-795
0.95	308		0.95	413		0.95	488		0.95	-823
0.95833	317		0.95833	409		0.95833	450		0.95833	-806
0.96667	330		0.96667	386		0.96667	449		0.96667	-754
0.975	325		0.975	364		0.975	466		0.975	-717
0.98333	304		0.98333	353		0.98333	482		0.98333	-713
0.99167	303		0.99167	347		0.99167	495		0.99167	-718
1	330		1	333		1	499		1	-731
1.00833	364		1.00833	317		1.00833	511		1.00833	-732
1.01667	404		1.01667	289		1.01667	528		1.01667	-715
1.025	444		1.025	251		1.025	533		1.025	-687
1.03333	453		1.03333	210		1.03333	537		1.03333	-659
1.04167	438		1.04167	184		1.04167	530		1.04167	-652
1.05	418		1.05	186		1.05	519		1.05	-673
1.05833	400		1.05833	199		1.05833	529		1.05833	-699
1.06667	382		1.06667	218		1.06667	545		1.06667	-720
1.075	371		1.075	223		1.075	539		1.075	-735
1.08333	374		1.08333	212		1.08333	526		1.08333	-745
1.09167	379		1.09167	206		1.09167	529		1.09167	-759
1.1	399		1.1	214		1.1	530		1.1	-778
1.10833	422		1.10833	237		1.10833	514		1.10833	-763
1.11667	428		1.11667	266		1.11667	502		1.11667	-731
1.125	427		1.125	291		1.125	500		1.125	-731
1.13333	427		1.13333	297		1.13333	500		1.13333	-766
1.14167	434		1.14167	291		1.14167	494		1.14167	-792
1.15	446		1.15	282		1.15	477		1.15	-783
1.15833	433		1.15833	264		1.15833	468		1.15833	-749
1.16667	386		1.16667	245		1.16667	480		1.16667	-706
1.175	345		1.175	232		1.175	501		1.175	-690
1.18333	325		1.18333	222		1.18333	511		1.18333	-698
1.19167	322		1.19167	214		1.19167	508		1.19167	-687
1.2	315		1.2	222		1.2	501		1.2	-694
1.20833	282		1.20833	248		1.20833	497		1.20833	-732
1.21667	226		1.21667	268		1.21667	506		1.21667	-768
1.225	178		1.225	266		1.225	529		1.225	-786
1.23333	159		1.23333	247		1.23333	550		1.23333	-800
1.24167	152		1.24167	214		1.24167	552		1.24167	-807
1.25	152		1.25	169		1.25	539		1.25	-773
1.25833	161		1.25833	132		1.25833	529		1.25833	-737
1.26667	188		1.26667	114		1.26667	515		1.26667	-732
1.275	236		1.275	94		1.275	498		1.275	-736
1.28333	280		1.28333	60		1.28333	493		1.28333	-740
1.29167	306		1.29167	16		1.29167	500		1.29167	-727
1.3	324		1.3	-10		1.3	496		1.3	-732
1.30833	332		1.30833	-5		1.30833	492		1.30833	-782
1.31667	321		1.31667	15		1.31667	488		1.31667	-842
1.325	304		1.325	32		1.325	469		1.325	-866
1.33333	294		1.33333	33		1.33333	453		1.33333	-815
1.34167	284		1.34167	30		1.34167	433		1.34167	-733
1.35	256		1.35	46		1.35	400		1.35	-657
1.35833	239		1.35833	82		1.35833	389		1.35833	-612
1.36667	245		1.36667	110		1.36667	414		1.36667	-643
1.375	254		1.375	124		1.375	447		1.375	-705
1.38333	253		1.38333	132		1.38333	469		1.38333	-742
1.39167	233		1.39167	124		1.39167	483		1.39167	-743
1.4	223		1.4	93		1.4	494		1.4	-746
1.40833	236		1.40833	58		1.40833	507		1.40833	-767
1.41667	234		1.41667	36		1.41667	513		1.41667	-768
1.425	200		1.425	26		1.425	508		1.425	-748
1.43333	158		1.43333	26		1.43333	515		1.43333	-724
1.44167	127		1.44167	26		1.44167	529		1.44167	-731
1.45	127		1.45	32		1.45	527		1.45	-763
1.45833	173		1.45833	43		1.45833	504		1.45833	-775
1.46667	239		1.46667	57		1.46667	474		1.46667	-768
1.475	290		1.475	69		1.475	457		1.475	-752
1.48333	321		1.48333	71		1.48333	448		1.48333	-723
1.49167	339		1.49167	75		1.49167	444		1.49167	-715
1.5	354		1.5	74		1.5	453		1.5	-721
1.50833	358		1.50833	45		1.50833	473		1.50833	-710
1.51667	356		1.51667	19		1.51667	498		1.51667	-713
1.525	361		1.525	25		1.525	531		1.525	-738
1.53333	357		1.53333	60		1.53333	550		1.53333	-768
1.54167	336		1.54167	106		1.54167	535		1.54167	-782
1.55	297		1.55	125		1.55	504		1.55	-785
1.55833	253		1.55833	108		1.55833	481		1.55833	-784
1.56667	232		1.56667	67		1.56667	488		1.56667	-767
1.575	204		1.575	27		1.575	522		1.575	-758
1.58333	165		1.58333	-8		1.58333	543		1.58333	-754
1.59167	152		1.59167	-34		1.59167	534		1.59167	-753
1.6	150		1.6	-43		1.6	509		1.6	-763
1.60833	148		1.60833	-43		1.60833	500		1.60833	-789
1.61667	149		1.61667	-46		1.61667	508		1.61667	-821
1.625	132		1.625	-34		1.625	496		1.625	-807
1.63333	107		1.63333	-11		1.63333	453		1.63333	-743
1.64167	101		1.64167	6		1.64167	404		1.64167	-681
1.65	118		1.65	23		1.65	379		1.65	-666
1.65833	151		1.65833	34		1.65833	368		1.65833	-691
1.66667	181		1.66667	37		1.66667	351		1.66667	-711
1.675	200		1.675	43		1.675	347		1.675	-714
1.68333	229		1.68333	61		1.68333	369		1.68333	-717
1.69167	263		1.69167	97		1.69167	389		1.69167	-701
1.7	276		1.7	125		1.7	365		1.7	-664
1.70833	267		1.70833	132		1.70833	313		1.70833	-622
1.71667	251		1.71667	130		1.71667	280		1.71667	-579
1.725	229		1.725	102		1.725	276		1.725	-564
1.73333	204		1.73333	51		1.73333	300		1.73333	-589
1.74167	179		1.74167	14		1.74167	346		1.74167	-612
1.75	149		1.75	-5		1.75	407		1.75	-600
1.75833	114		1.75833	-14		1.75833	478		1.75833	-556
1.76667	95		1.76667	-16		1.76667	535		1.76667	-534
1.775	97		1.775	-23		1.775	562		1.775	-554
1.78333	118		1.78333	-32		1.78333	570		1.78333	-596
1.79167	142		1.79167	-53		1.79167	575		1.79167	-634
1.8	150		1.8	-83		1.8	566		1.8	-637
1.80833	154		1.80833	-108		1.80833	532		1.80833	-610
1.81667	146		1.81667	-103		1.81667	505		1.81667	-601
1.825	128		1.825	-70		1.825	489		1.825	-613
1.83333	111		1.83333	-40		1.83333	461		1.83333	-631
1.84167	101		1.84167	-30		1.84167	430		1.84167	-665
1.85	112		1.85	-25		1.85	419		1.85	-703
1.85833	125		1.85833	-12		1.85833	447		1.85833	-744
1.86667	138		1.86667	-25		1.86667	507		1.86667	-776
1.875	163		1.875	-69		1.875	552		1.875	-777
1.88333	160		1.88333	-107		1.88333	580		1.88333	-745
1.89167	117		1.89167	-119		1.89167	588		1.89167	-697
1.9	65		1.9	-94		1.9	562		1.9	-660
1.90833	26		1.90833	-50		1.90833	538		1.90833	-657
1.91667	16		1.91667	-23		1.91667	518		1.91667	-662
1.925	28		1.925	-13		1.925	483		1.925	-655
1.93333	40		1.93333	-15		1.93333	468		1.93333	-647
1.94167	65		1.94167	-18		1.94167	481		1.94167	-618
1.95	84		1.95	-11		1.95	487		1.95	-575
1.95833	62		1.95833	-3		1.95833	479		1.95833	-542
1.96667	17		1.96667	-9		1.96667	489		1.96667	-532
1.975	-16		1.975	-24		1.975	502		1.975	-539
1.98333	-33		1.98333	-40		1.98333	487		1.98333	-556
1.99167	-23		1.99167	-48		1.99167	463		1.99167	-579
2	-2		2	-55		2	448		2	-587
2.00833	4		2.00833	-71		2.00833	455		2.00833	-567
2.01667	7		2.01667	-85		2.01667	474		2.01667	-541
2.025	20		2.025	-87		2.025	478		2.025	-541
2.03333	34		2.03333	-95		2.03333	480		2.03333	-554
2.04167	46		2.04167	-128		2.04167	496		2.04167	-577
2.05	61		2.05	-171		2.05	504		2.05	-611
2.05833	71		2.05833	-206		2.05833	496		2.05833	-624
2.06667	84		2.06667	-216		2.06667	475		2.06667	-590
2.075	103		2.075	-210		2.075	435		2.075	-535
2.08333	110		2.08333	-211		2.08333	397		2.08333	-500
2.09167	106		2.09167	-212		2.09167	382		2.09167	-492
2.1	109		2.1	-197		2.1	378		2.1	-495
2.10833	104		2.10833	-182		2.10833	399		2.10833	-505
2.11667	72		2.11667	-197		2.11667	445		2.11667	-523
2.125	32		2.125	-220		2.125	481		2.125	-536
2.13333	6		2.13333	-229		2.13333	502		2.13333	-549
2.14167	7		2.14167	-226		2.14167	517		2.14167	-566
2.15	33		2.15	-222		2.15	522		2.15	-570
2.15833	53		2.15833	-216		2.15833	498		2.15833	-563
2.16667	63		2.16667	-208		2.16667	447		2.16667	-558
2.175	70		2.175	-211		2.175	398		2.175	-532
2.18333	80		2.18333	-218		2.18333	362		2.18333	-473
2.19167	97		2.19167	-194		2.19167	349		2.19167	-411
2.2	75		2.2	-168		2.2	366		2.2	-362
2.20833	-7		2.20833	-166		2.20833	396		2.20833	-312
2.21667	-101		2.21667	-169		2.21667	424		2.21667	-286
2.225	-140		2.225	-198		2.225	431		2.225	-309
2.23333	-113		2.23333	-248		2.23333	412		2.23333	-350
2.24167	-56		2.24167	-295		2.24167	389		2.24167	-377
2.25	-3		2.25	-315		2.25	378		2.25	-406
2.25833	20		2.25833	-303		2.25833	385		2.25833	-448
2.26667	18		2.26667	-275		2.26667	405		2.26667	-470
2.275	14		2.275	-241		2.275	432		2.275	-468
2.28333	11		2.28333	-214		2.28333	445		2.28333	-459
2.29167	6		2.29167	-212		2.29167	430		2.29167	-444
2.3	-8		2.3	-222		2.3	408		2.3	-432
2.30833	-22		2.30833	-225		2.30833	403		2.30833	-433
2.31667	-26		2.31667	-241		2.31667	427		2.31667	-441
2.325	-41		2.325	-256		2.325	469		2.325	-433
2.33333	-78		2.33333	-267		2.33333	482		2.33333	-408
2.34167	-125		2.34167	-302		2.34167	445		2.34167	-410
2.35	-160		2.35	-336		2.35	401		2.35	-425
2.35833	-181		2.35833	-329		2.35833	371		2.35833	-409
2.36667	-182		2.36667	-305		2.36667	347		2.36667	-354
2.375	-173		2.375	-296		2.375	345		2.375	-305
2.38333	-179		2.38333	-296		2.38333	363		2.38333	-290
2.39167	-207		2.39167	-309		2.39167	385		2.39167	-283
2.4	-249		2.4	-319		2.4	394		2.4	-288
2.40833	-288		2.40833	-311		2.40833	390		2.40833	-323
2.41667	-323		2.41667	-299		2.41667	394		2.41667	-352
2.425	-336		2.425	-298		2.425	410		2.425	-367
2.43333	-301		2.43333	-319		2.43333	420		2.43333	-372
2.44167	-244		2.44167	-344		2.44167	424		2.44167	-357
2.45	-215		2.45	-352		2.45	419		2.45	-347
2.45833	-221		2.45833	-352		2.45833	401		2.45833	-329
2.46667	-242		2.46667	-355		2.46667	382		2.46667	-304
2.475	-249		2.475	-358		2.475	360		2.475	-309
2.48333	-242		2.48333	-374		2.48333	344		2.48333	-313
2.49167	-238		2.49167	-399		2.49167	345		2.49167	-293
2.5	-240		2.5	-428		2.5	368		2.5	-278
2.50833	-247		2.50833	-454		2.50833	413		2.50833	-266
2.51667	-250		2.51667	-472		2.51667	471		2.51667	-262
2.525	-249		2.525	-479		2.525	526		2.525	-272
2.53333	-245		2.53333	-452		2.53333	556		2.53333	-255
2.54167	-239		2.54167	-406		2.54167	545		2.54167	-222
2.55	-237		2.55	-382		2.55	495		2.55	-205
2.55833	-229		2.55833	-387		2.55833	436		2.55833	-220
2.56667	-221		2.56667	-395		2.56667	409		2.56667	-269
2.575	-227		2.575	-402		2.575	404		2.575	-318
2.58333	-249		2.58333	-421		2.58333	396		2.58333	-338
2.59167	-287		2.59167	-448		2.59167	380		2.59167	-322
2.6	-324		2.6	-483		2.6	358		2.6	-279
2.60833	-334		2.60833	-514		2.60833	340		2.60833	-237
2.61667	-328		2.61667	-546		2.61667	342		2.61667	-235
2.625	-309		2.625	-571		2.625	348		2.625	-255
2.63333	-281		2.63333	-561		2.63333	353		2.63333	-237
2.64167	-281		2.64167	-535		2.64167	361		2.64167	-189
2.65	-301		2.65	-532		2.65	353		2.65	-151
2.65833	-316		2.65833	-545		2.65833	325		2.65833	-126
2.66667	-319		2.66667	-570		2.66667	306		2.66667	-115
2.675	-291		2.675	-604		2.675	327		2.675	-126
2.68333	-244		2.68333	-610		2.68333	374		2.68333	-142
2.69167	-213		2.69167	-572		2.69167	398		2.69167	-118
2.7	-213		2.7	-532		2.7	395		2.7	-87
2.70833	-225		2.70833	-519		2.70833	408		2.70833	-81
2.71667	-232		2.71667	-517		2.71667	442		2.71667	-62
2.725	-239		2.725	-525		2.725	480		2.725	-34
2.73333	-258		2.73333	-544		2.73333	505		2.73333	-7
2.74167	-274		2.74167	-560		2.74167	498		2.74167	40
2.75	-270		2.75	-560		2.75	470		2.75	85
2.75833	-272		2.75833	-550		2.75833	431		2.75833	108
2.76667	-296		2.76667	-528		2.76667	400		2.76667	102
2.775	-315		2.775	-492		2.775	400		2.775	60
2.78333	-319		2.78333	-478		2.78333	413		2.78333	36
2.79167	-325		2.79167	-486		2.79167	422		2.79167	35
2.8	-336		2.8	-497		2.8	426		2.8	33
2.80833	-344		2.80833	-513		2.80833	418		2.80833	33
2.81667	-348		2.81667	-522		2.81667	419		2.81667	41
2.825	-345		2.825	-514		2.825	433		2.825	42
2.83333	-346		2.83333	-502		2.83333	437		2.83333	23
2.84167	-369		2.84167	-488		2.84167	437		2.84167	22
2.85	-374		2.85	-477		2.85	442		2.85	40
2.85833	-345		2.85833	-469		2.85833	447		2.85833	28
2.86667	-306		2.86667	-452		2.86667	451		2.86667	-6
2.875	-275		2.875	-445		2.875	473		2.875	-27
2.88333	-279		2.88333	-460		2.88333	506		2.88333	-22
2.89167	-308		2.89167	-472		2.89167	513		2.89167	-18
2.9	-328		2.9	-482		2.9	493		2.9	-15
2.90833	-323		2.90833	-509		2.90833	463		2.90833	4
2.91667	-298		2.91667	-546		2.91667	440		2.91667	9
2.925	-262		2.925	-571		2.925	432		2.925	19
2.93333	-249		2.93333	-580		2.93333	429		2.93333	57
2.94167	-272		2.94167	-574		2.94167	429		2.94167	110
2.95	-303		2.95	-560		2.95	447		2.95	145
2.95833	-331		2.95833	-564		2.95833	497		2.95833	167
2.96667	-362		2.96667	-573		2.96667	560		2.96667	223
2.975	-386		2.975	-575		2.975	602		2.975	280
2.98333	-402		2.98333	-590		2.98333	620		2.98333	282
2.99167	-429		2.99167	-598		2.99167	639		2.99167	259
3	-465		3	-586		3	656		3	256
3.00833	-488		3.00833	-572		3.00833	650		3.00833	247
3.01667	-493		3.01667	-572		3.01667	625		3.01667	236
3.025	-479		3.025	-560		3.025	588		3.025	255
3.03333	-462		3.03333	-545		3.03333	554		3.03333	289
3.04167	-455		3.04167	-558		3.04167	545		3.04167	326
3.05	-453		3.05	-567		3.05	553		3.05	356
3.05833	-470		3.05833	-545		3.05833	571		3.05833	375
3.06667	-502		3.06667	-503		3.06667	566		3.06667	371
3.075	-526		3.075	-501		3.075	537		3.075	332
3.08333	-520		3.08333	-557		3.08333	528		3.08333	285
3.09167	-496		3.09167	-613		3.09167	541		3.09167	261
3.1	-490		3.1	-628		3.1	555		3.1	248
3.10833	-496		3.10833	-636		3.10833	560		3.10833	234
3.11667	-511		3.11667	-666		3.11667	562		3.11667	225
3.125	-539		3.125	-704		3.125	566		3.125	215
3.13333	-559		3.13333	-727		3.13333	559		3.13333	205
3.14167	-563		3.14167	-734		3.14167	561		3.14167	214
3.15	-550		3.15	-725		3.15	587		3.15	245
3.15833	-528		3.15833	-708		3.15833	620		3.15833	284
3.16667	-505		3.16667	-698		3.16667	655		3.16667	343
3.175	-467		3.175	-689		3.175	684		3.175	409
3.18333	-433		3.18333	-666		3.18333	703		3.18333	448
3.19167	-423		3.19167	-652		3.19167	722		3.19167	461
3.2	-409		3.2	-652		3.2	737		3.2	452
3.20833	-379		3.20833	-648		3.20833	739		3.20833	449
3.21667	-371		3.21667	-659		3.21667	716		3.21667	474
3.225	-400		3.225	-694		3.225	674		3.225	499
3.23333	-435		3.23333	-722		3.23333	634		3.23333	488
3.24167	-465		3.24167	-732		3.24167	607		3.24167	460
3.25	-476		3.25	-742		3.25	596		3.25	444
3.25833	-466		3.25833	-750		3.25833	574		3.25833	444
3.26667	-459		3.26667	-753		3.26667	536		3.26667	490
3.275	-458		3.275	-769		3.275	517		3.275	565
3.28333	-451		3.28333	-796		3.28333	523		3.28333	610
3.29167	-445		3.29167	-799		3.29167	536		3.29167	606
3.3	-456		3.3	-763		3.3	537		3.3	585
3.30833	-467		3.30833	-726		3.30833	525		3.30833	574
3.31667	-461		3.31667	-725		3.31667	521		3.31667	582
3.325	-456		3.325	-737		3.325	535		3.325	620
3.33333	-472		3.33333	-738		3.33333	548		3.33333	652
3.34167	-508		3.34167	-721		3.34167	554		3.34167	663
3.35	-534		3.35	-701		3.35	559		3.35	683
3.35833	-542		3.35833	-706		3.35833	548		3.35833	713
3.36667	-536		3.36667	-721		3.36667	529		3.36667	744
3.375	-518		3.375	-709		3.375	526		3.375	768
3.38333	-502		3.38333	-701		3.38333	548		3.38333	788
3.39167	-505		3.39167	-719		3.39167	582		3.39167	808
3.4	-527		3.4	-714		3.4	606		3.4	829
3.40833	-547		3.40833	-684		3.40833	607		3.40833	845
3.41667	-556		3.41667	-663		3.41667	590		3.41667	832
3.425	-554		3.425	-640		3.425	571		3.425	791
3.43333	-539		3.43333	-608		3.43333	566		3.43333	775
3.44167	-533		3.44167	-584		3.44167	574		3.44167	789
3.45	-554		3.45	-589		3.45	588		3.45	811
3.45833	-590		3.45833	-640		3.45833	604		3.45833	855
3.46667	-636		3.46667	-710		3.46667	621		3.46667	895
3.475	-675		3.475	-749		3.475	646		3.475	921
3.48333	-696		3.48333	-764		3.48333	676		3.48333	943
3.49167	-700		3.49167	-785		3.49167	704		3.49167	943
3.5	-680		3.5	-814		3.5	728		3.5	947
3.50833	-651		3.50833	-839		3.50833	740		3.50833	955
3.51667	-645		3.51667	-861		3.51667	739		3.51667	953
3.525	-653		3.525	-875		3.525	729		3.525	956
3.53333	-634		3.53333	-876		3.53333	713		3.53333	971
3.54167	-588		3.54167	-843		3.54167	698		3.54167	969
3.55	-553		3.55	-783		3.55	693		3.55	959
3.55833	-552		3.55833	-738		3.55833	696		3.55833	977
3.56667	-579		3.56667	-710		3.56667	711		3.56667	1020
3.575	-611		3.575	-685		3.575	734		3.575	1039
3.58333	-637		3.58333	-675		3.58333	758		3.58333	1013
3.59167	-656		3.59167	-705		3.59167	771		3.59167	1006
3.6	-672		3.6	-757		3.6	775		3.6	1011
3.60833	-696		3.60833	-793		3.60833	790		3.60833	973
3.61667	-717		3.61667	-806		3.61667	812		3.61667	905
3.625	-721		3.625	-800		3.625	818		3.625	851
3.63333	-713		3.63333	-792		3.63333	811		3.63333	849
3.64167	-698		3.64167	-791		3.64167	799		3.64167	905
3.65	-679		3.65	-800		3.65	771		3.65	984
3.65833	-640		3.65833	-829		3.65833	747		3.65833	1047
3.66667	-606		3.66667	-869		3.66667	774		3.66667	1090
3.675	-623		3.675	-888		3.675	825		3.675	1130
3.68333	-660		3.68333	-875		3.68333	836		3.68333	1163
3.69167	-693		3.69167	-839		3.69167	819		3.69167	1182
3.7	-719		3.7	-792		3.7	828		3.7	1170
3.70833	-709		3.70833	-763		3.70833	851		3.70833	1157
3.71667	-683		3.71667	-770		3.71667	855		3.71667	1174
3.725	-668		3.725	-801		3.725	838		3.725	1200
3.73333	-655		3.73333	-821		3.73333	810		3.73333	1222
3.74167	-648		3.74167	-816		3.74167	782		3.74167	1222
3.75	-645		3.75	-803		3.75	773		3.75	1173
3.75833	-651		3.75833	-783		3.75833	773		3.75833	1113
3.76667	-664		3.76667	-769		3.76667	751		3.76667	1084
3.775	-660		3.775	-763		3.775	724		3.775	1091
3.78333	-635		3.78333	-775		3.78333	711		3.78333	1115
3.79167	-613		3.79167	-820		3.79167	687		3.79167	1118
3.8	-611		3.8	-860		3.8	661		3.8	1107
3.80833	-627		3.80833	-862		3.80833	649		3.80833	1114
3.81667	-651		3.81667	-843		3.81667	649		3.81667	1144
3.825	-658		3.825	-826		3.825	657		3.825	1195
3.83333	-647		3.83333	-821		3.83333	660		3.83333	1240
3.84167	-633		3.84167	-828		3.84167	669		3.84167	1254
3.85	-617		3.85	-838		3.85	694		3.85	1269
3.85833	-606		3.85833	-850		3.85833	724		3.85833	1305
3.86667	-610		3.86667	-860		3.86667	745		3.86667	1331
3.875	-623		3.875	-855		3.875	757		3.875	1336
3.88333	-637		3.88333	-839		3.88333	758		3.88333	1338
3.89167	-640		3.89167	-832		3.89167	761		3.89167	1334
3.9	-664		3.9	-832		3.9	793		3.9	1297
3.90833	-723		3.90833	-827		3.90833	823		3.90833	1266
3.91667	-769		3.91667	-816		3.91667	816		3.91667	1281
3.925	-770		3.925	-790		3.925	799		3.925	1298
3.93333	-738		3.93333	-767		3.93333	796		3.93333	1312
3.94167	-728		3.94167	-769		3.94167	805		3.94167	1328
3.95	-755		3.95	-781		3.95	810		3.95	1313
3.95833	-789		3.95833	-789		3.95833	806		3.95833	1285
3.96667	-817		3.96667	-816		3.96667	793		3.96667	1277
3.975	-823		3.975	-871		3.975	777		3.975	1284
3.98333	-814		3.98333	-916		3.98333	773		3.98333	1302
3.99167	-818		3.99167	-928		3.99167	769		3.99167	1321
4	-830		4	-925		4	761		4	1339
4.00833	-838		4.00833	-928		4.00833	762		4.00833	1360
4.01667	-842		4.01667	-926		4.01667	757		4.01667	1385
4.025	-852		4.025	-906		4.025	762		4.025	1411
4.03333	-882		4.03333	-903		4.03333	792		4.03333	1408
4.04167	-921		4.04167	-925		4.04167	816		4.04167	1384
4.05	-945		4.05	-926		4.05	817		4.05	1396
4.05833	-954		4.05833	-898		4.05833	806		4.05833	1466
4.06667	-962		4.06667	-868		4.06667	800		4.06667	1552
4.075	-954		4.075	-856		4.075	817		4.075	1606
4.08333	-926		4.08333	-856		4.08333	868		4.08333	1640
4.09167	-898		4.09167	-857		4.09167	932		4.09167	1661
4.1	-894		4.1	-854		4.1	951		4.1	1640
4.10833	-914		4.10833	-853		4.10833	923		4.10833	1609
4.11667	-934		4.11667	-861		4.11667	902		4.11667	1629
4.125	-930		4.125	-871		4.125	907		4.125	1665
4.13333	-905		4.13333	-899		4.13333	900		4.13333	1706
4.14167	-881		4.14167	-945		4.14167	868		4.14167	1754
4.15	-874		4.15	-976		4.15	861		4.15	1796
4.15833	-873		4.15833	-982		4.15833	879		4.15833	1830
4.16667	-851		4.16667	-984		4.16667	877		4.16667	1858
4.175	-821		4.175	-1000		4.175	865		4.175	1870
4.18333	-792		4.18333	-1008		4.18333	853		4.18333	1832
4.19167	-760		4.19167	-988		4.19167	814		4.19167	1796
4.2	-735		4.2	-971		4.2	773		4.2	1791
4.20833	-738		4.20833	-969		4.20833	764		4.20833	1781
4.21667	-766		4.21667	-971		4.21667	771		4.21667	1783
4.225	-800		4.225	-980		4.225	770		4.225	1809
4.23333	-835		4.23333	-993		4.23333	768		4.23333	1845
4.24167	-873		4.24167	-1009		4.24167	772		4.24167	1898
4.25	-902		4.25	-1002		4.25	786		4.25	1947
4.25833	-920		4.25833	-969		4.25833	799		4.25833	1961
4.26667	-950		4.26667	-953		4.26667	797		4.26667	1957
4.275	-993		4.275	-978		4.275	804		4.275	1967
4.28333	-1020		4.28333	-1006		4.28333	825		4.28333	1998
4.29167	-1020		4.29167	-1006		4.29167	836		4.29167	2013
4.3	-1008		4.3	-989		4.3	825		4.3	2015
4.30833	-997		4.30833	-985		4.30833	785		4.30833	2037
4.31667	-985		4.31667	-1004		4.31667	739		4.31667	2083
4.325	-965		4.325	-1011		4.325	698		4.325	2109
4.33333	-936		4.33333	-988		4.33333	653		4.33333	2094
4.34167	-905		4.34167	-956		4.34167	651		4.34167	2070
4.35	-889		4.35	-929		4.35	693		4.35	2044
4.35833	-904		4.35833	-922		4.35833	755		4.35833	2009
4.36667	-922		4.36667	-934		4.36667	818		4.36667	1982
4.375	-918		4.375	-956		4.375	848		4.375	1997
4.38333	-897		4.38333	-984		4.38333	829		4.38333	2038
4.39167	-882		4.39167	-1012		4.39167	822		4.39167	2042
4.4	-897		4.4	-1041		4.4	844		4.4	2023
4.40833	-931		4.40833	-1063		4.40833	873		4.40833	2019
4.41667	-954		4.41667	-1062		4.41667	879		4.41667	2026
4.425	-950		4.425	-1041		4.425	844		4.425	2044
4.43333	-937		4.43333	-1033		4.43333	793		4.43333	2085
4.44167	-936		4.44167	-1056		4.44167	736		4.44167	2129
4.45	-942		4.45	-1096		4.45	695		4.45	2128
4.45833	-943		4.45833	-1130		4.45833	692		4.45833	2140
4.46667	-954		4.46667	-1140		4.46667	714		4.46667	2215
4.475	-991		4.475	-1148		4.475	755		4.475	2274
4.48333	-1019		4.48333	-1159		4.48333	792		4.48333	2252
4.49167	-1010		4.49167	-1159		4.49167	821		4.49167	2202
4.5	-986		4.5	-1140		4.5	864		4.5	2191
4.50833	-970		4.50833	-1121		4.50833	909		4.50833	2208
4.51667	-971		4.51667	-1105		4.51667	929		4.51667	2216
4.525	-988		4.525	-1072		4.525	897		4.525	2215
4.53333	-998		4.53333	-1045		4.53333	836		4.53333	2235
4.54167	-1007		4.54167	-1045		4.54167	779		4.54167	2266
4.55	-1004		4.55	-1050		4.55	720		4.55	2285
4.55833	-965		4.55833	-1048		4.55833	670		4.55833	2310
4.56667	-922		4.56667	-1058		4.56667	658		4.56667	2338
4.575	-906		4.575	-1076		4.575	681		4.575	2357
4.58333	-911		4.58333	-1079		4.58333	706		4.58333	2361
4.59167	-925		4.59167	-1068		4.59167	711		4.59167	2362
4.6	-943		4.6	-1051		4.6	712		4.6	2359
4.60833	-960		4.60833	-1043		4.60833	724		4.60833	2371
4.61667	-972		4.61667	-1038		4.61667	746		4.61667	2389
4.625	-992		4.625	-1016		4.625	774		4.625	2397
4.63333	-999		4.63333	-995		4.63333	813		4.63333	2396
4.64167	-981		4.64167	-989		4.64167	868		4.64167	2373
4.65	-958		4.65	-974		4.65	936		4.65	2358
4.65833	-950		4.65833	-969		4.65833	1003		4.65833	2370
4.66667	-956		4.66667	-1000		4.66667	1051		4.66667	2396
4.675	-967		4.675	-1050		4.675	1074		4.675	2435
4.68333	-987		4.68333	-1083		4.68333	1070		4.68333	2508
4.69167	-999		4.69167	-1086		4.69167	1048		4.69167	2574
4.7	-970		4.7	-1071		4.7	1036		4.7	2579
4.70833	-906		4.70833	-1057		4.70833	1033		4.70833	2563
4.71667	-847		4.71667	-1044		4.71667	1023		4.71667	2567
4.725	-835		4.725	-1016		4.725	1015		4.725	2566
4.73333	-862		4.73333	-991		4.73333	998		4.73333	2550
4.74167	-887		4.74167	-998		4.74167	958		4.74167	2551
4.75	-906		4.75	-1025		4.75	920		4.75	2557
4.75833	-922		4.75833	-1038		4.75833	888		4.75833	2555
4.76667	-933		4.76667	-1049		4.76667	854		4.76667	2575
4.775	-950		4.775	-1076		4.775	831		4.775	2613
4.78333	-956		4.78333	-1100		4.78333	827		4.78333	2655
4.79167	-928		4.79167	-1106		4.79167	826		4.79167	2705
4.8	-881		4.8	-1099		4.8	840		4.8	2751
4.80833	-842		4.80833	-1080		4.80833	855		4.80833	2789
4.81667	-807		4.81667	-1039		4.81667	854		4.81667	2806
4.825	-783		4.825	-1011		4.825	841		4.825	2801
4.83333	-784		4.83333	-1028		4.83333	838		4.83333	2799
4.84167	-802		4.84167	-1069		4.84167	871		4.84167	2807
4.85	-804		4.85	-1121		4.85	912		4.85	2841
4.85833	-782		4.85833	-1172		4.85833	943		4.85833	2896
4.86667	-787		4.86667	-1210		4.86667	972		4.86667	2931
4.875	-837		4.875	-1228		4.875	976		4.875	2952
4.88333	-891		4.88333	-1222		4.88333	950		4.88333	2954
4.89167	-911		4.89167	-1195		4.89167	935		4.89167	2911
4.9	-900		4.9	-1146		4.9	947		4.9	2838
4.90833	-890		4.90833	-1094		4.90833	960		4.90833	2778
4.91667	-906		4.91667	-1084		4.91667	953		4.91667	2778
4.925	-923		4.925	-1109		4.925	919		4.925	2829
4.93333	-937		4.93333	-1144		4.93333	858		4.93333	2879
4.94167	-956		4.94167	-1166		4.94167	809		4.94167	2912
4.95	-982		4.95	-1177		4.95	805		4.95	2907
4.95833	-999		4.95833	-1188		4.95833	817		4.95833	2877
4.96667	-994		4.96667	-1191		4.96667	812		4.96667	2854
4.975	-982		4.975	-1170		4.975	802		4.975	2848
4.98333	-970		4.98333	-1136		4.98333	812		4.98333	2857
4.99167	-959		4.99167	-1116		4.99167	843		4.99167	2879
5	-942		5	-1122		5	891		5	2893
5.00833	-920		5.00833	-1142		5.00833	938		5.00833	2917
5.01667	-911		5.01667	-1141		5.01667	949		5.01667	2974
5.025	-908		5.025	-1113		5.025	921		5.025	3029
5.03333	-906		5.03333	-1084		5.03333	880		5.03333	3060
5.04167	-912		5.04167	-1072		5.04167	853		5.04167	3084
5.05	-919		5.05	-1092		5.05	863		5.05	3098
5.05833	-927		5.05833	-1115		5.05833	913		5.05833	3086
5.06667	-942		5.06667	-1107		5.06667	967		5.06667	3065
5.075	-966		5.075	-1092		5.075	995		5.075	3068
5.08333	-983		5.08333	-1102		5.08333	999		5.08333	3096
5.09167	-973		5.09167	-1123		5.09167	974		5.09167	3123
5.1	-953		5.1	-1131		5.1	941		5.1	3149
5.10833	-955		5.10833	-1129		5.10833	934		5.10833	3172
5.11667	-959		5.11667	-1129		5.11667	938		5.11667	3157
5.125	-937		5.125	-1142		5.125	931		5.125	3089
5.13333	-900		5.13333	-1175		5.13333	927		5.13333	3018
5.14167	-864		5.14167	-1215		5.14167	951		5.14167	2994
5.15	-846		5.15	-1243		5.15	995		5.15	2990
5.15833	-852		5.15833	-1254		5.15833	1032		5.15833	2982
5.16667	-867		5.16667	-1242		5.16667	1054		5.16667	2989
5.175	-873		5.175	-1229		5.175	1044		5.175	3012
5.18333	-890		5.18333	-1233		5.18333	1007		5.18333	3062
5.19167	-911		5.19167	-1233		5.19167	963		5.19167	3144
5.2	-909		5.2	-1219		5.2	929		5.2	3225
5.20833	-905		5.20833	-1209		5.20833	917		5.20833	3248
5.21667	-925		5.21667	-1217		5.21667	930		5.21667	3228
5.225	-962		5.225	-1234		5.225	946		5.225	3219
5.23333	-992		5.23333	-1280		5.23333	935		5.23333	3230
5.24167	-990		5.24167	-1313		5.24167	918		5.24167	3250
5.25	-965		5.25	-1296		5.25	924		5.25	3273
5.25833	-938		5.25833	-1268		5.25833	960		5.25833	3303
5.26667	-907		5.26667	-1248		5.26667	1002		5.26667	3330
5.275	-890		5.275	-1249		5.275	1029		5.275	3340
5.28333	-898		5.28333	-1263		5.28333	1064		5.28333	3350
5.29167	-904		5.29167	-1253		5.29167	1096		5.29167	3362
5.3	-905		5.3	-1225		5.3	1099		5.3	3347
5.30833	-916		5.30833	-1212		5.30833	1063		5.30833	3328
5.31667	-945		5.31667	-1219		5.31667	996		5.31667	3311
5.325	-965		5.325	-1225		5.325	939		5.325	3286
5.33333	-951		5.33333	-1210		5.33333	913		5.33333	3267
5.34167	-917		5.34167	-1182		5.34167	928		5.34167	3263
5.35	-886		5.35	-1175		5.35	963		5.35	3292
5.35833	-877		5.35833	-1189		5.35833	992		5.35833	3333
5.36667	-886		5.36667	-1205		5.36667	994		5.36667	3369
5.375	-906		5.375	-1215		5.375	961		5.375	3394
5.38333	-922		5.38333	-1204		5.38333	935		5.38333	3377
5.39167	-937		5.39167	-1196		5.39167	943		5.39167	3320
5.4	-982		5.4	-1202		5.4	978		5.4	3274
5.40833	-1032		5.40833	-1204		5.40833	1011		5.40833	3264
5.41667	-1057		5.41667	-1213		5.41667	1024		5.41667	3293
5.425	-1068		5.425	-1225		5.425	1023		5.425	3349
5.43333	-1083		5.43333	-1226		5.43333	1013		5.43333	3387
5.44167	-1095		5.44167	-1224		5.44167	1029		5.44167	3395
5.45	-1082		5.45	-1241		5.45	1060		5.45	3403
5.45833	-1063		5.45833	-1291		5.45833	1069		5.45833	3442
5.46667	-1043		5.46667	-1339		5.46667	1071		5.46667	3491
5.475	-1002		5.475	-1370		5.475	1084		5.475	3493
5.48333	-976		5.48333	-1399		5.48333	1086		5.48333	3462
5.49167	-988		5.49167	-1412		5.49167	1070		5.49167	3465
5.5	-1019		5.5	-1397		5.5	1063		5.5	3512
5.50833	-1056		5.50833	-1367		5.50833	1069		5.50833	3572
5.51667	-1074		5.51667	-1333		5.51667	1066		5.51667	3634
5.525	-1060		5.525	-1312		5.525	1032		5.525	3668
5.53333	-1048		5.53333	-1319		5.53333	989		5.53333	3665
5.54167	-1061		5.54167	-1320		5.54167	976		5.54167	3659
5.55	-1074		5.55	-1295		5.55	991		5.55	3652
5.55833	-1096		5.55833	-1259		5.55833	997		5.55833	3668
5.56667	-1117		5.56667	-1230		5.56667	983		5.56667	3702
5.575	-1099		5.575	-1205		5.575	973		5.575	3708
5.58333	-1049		5.58333	-1186		5.58333	980		5.58333	3687
5.59167	-997		5.59167	-1173		5.59167	1015		5.59167	3656
5.6	-976		5.6	-1177		5.6	1055		5.6	3636
5.60833	-987		5.60833	-1207		5.60833	1065		5.60833	3655
5.61667	-1008		5.61667	-1242		5.61667	1063		5.61667	3686
5.625	-1036		5.625	-1275		5.625	1077		5.625	3722
5.63333	-1063		5.63333	-1298		5.63333	1091		5.63333	3774
5.64167	-1073		5.64167	-1304		5.64167	1082		5.64167	3829
5.65	-1070		5.65	-1318		5.65	1047		5.65	3885
5.65833	-1057		5.65833	-1345		5.65833	1001		5.65833	3909
5.66667	-1040		5.66667	-1345		5.66667	958		5.66667	3898
5.675	-1031		5.675	-1318		5.675	917		5.675	3880
5.68333	-1031		5.68333	-1271		5.68333	874		5.68333	3855
5.69167	-1031		5.69167	-1223		5.69167	852		5.69167	3841
5.7	-1045		5.7	-1226		5.7	847		5.7	3841
5.70833	-1081		5.70833	-1253		5.70833	848		5.70833	3826
5.71667	-1112		5.71667	-1253		5.71667	873		5.71667	3826
5.725	-1123		5.725	-1239		5.725	911		5.725	3859
5.73333	-1111		5.73333	-1235		5.73333	946		5.73333	3869
5.74167	-1075		5.74167	-1242		5.74167	974		5.74167	3843
5.75	-1035		5.75	-1240		5.75	1008		5.75	3827
5.75833	-1009		5.75833	-1218		5.75833	1045		5.75833	3828
5.76667	-992		5.76667	-1207		5.76667	1050		5.76667	3818
5.775	-979		5.775	-1231		5.775	1033		5.775	3819
5.78333	-970		5.78333	-1275		5.78333	1034		5.78333	3874
5.79167	-980		5.79167	-1327		5.79167	1067		5.79167	3950
5.8	-1014		5.8	-1376		5.8	1112		5.8	3995
5.80833	-1062		5.80833	-1409		5.80833	1131		5.80833	4014
5.81667	-1114		5.81667	-1415		5.81667	1137		5.81667	4026
5.825	-1147		5.825	-1389		5.825	1169		5.825	4036
5.83333	-1142		5.83333	-1340		5.83333	1224		5.83333	4061
5.84167	-1123		5.84167	-1312		5.84167	1280		5.84167	4085
5.85	-1110		5.85	-1331		5.85	1319		5.85	4075
5.85833	-1099		5.85833	-1362		5.85833	1322		5.85833	4051
5.86667	-1105		5.86667	-1375		5.86667	1313		5.86667	4029
5.875	-1111		5.875	-1378		5.875	1314		5.875	4034
5.88333	-1076		5.88333	-1382		5.88333	1292		5.88333	4090
5.89167	-1018		5.89167	-1372		5.89167	1249		5.89167	4136
5.9	-996		5.9	-1348		5.9	1217		5.9	4125
5.90833	-1017		5.90833	-1333		5.90833	1229		5.90833	4098
5.91667	-1029		5.91667	-1351		5.91667	1255		5.91667	4103
5.925	-1020		5.925	-1382		5.925	1232		5.925	4116
5.93333	-1008		5.93333	-1390		5.93333	1180		5.93333	4090
5.94167	-1003		5.94167	-1379		5.94167	1152		5.94167	4050
5.95	-1001		5.95	-1371		5.95	1166		5.95	4026
5.95833	-999		5.95833	-1380		5.95833	1190		5.95833	4031
5.96667	-992		5.96667	-1392		5.96667	1206		5.96667	4057
5.975	-985		5.975	-1389		5.975	1227		5.975	4083
5.98333	-984		5.98333	-1382		5.98333	1240		5.98333	4095
5.99167	-988		5.99167	-1371		5.99167	1240		5.99167	4069
6	-1003		6	-1354		6	1249		6	4032
6.00833	-1025		6.00833	-1354		6.00833	1259		6.00833	4037
6.01667	-1041		6.01667	-1357		6.01667	1248		6.01667	4065
6.025	-1047		6.025	-1365		6.025	1221		6.025	4100
6.03333	-1062		6.03333	-1378		6.03333	1192		6.03333	4141
6.04167	-1086		6.04167	-1384		6.04167	1179		6.04167	4151
6.05	-1086		6.05	-1397		6.05	1186		6.05	4137
6.05833	-1065		6.05833	-1406		6.05833	1196		6.05833	4130
6.06667	-1067		6.06667	-1406		6.06667	1194		6.06667	4146
6.075	-1082		6.075	-1424		6.075	1194		6.075	4168
6.08333	-1072		6.08333	-1448		6.08333	1221		6.08333	4171
6.09167	-1064		6.09167	-1460		6.09167	1273		6.09167	4190
6.1	-1083		6.1	-1468		6.1	1311		6.1	4223
6.10833	-1111		6.10833	-1479		6.10833	1329		6.10833	4242
6.11667	-1113		6.11667	-1489		6.11667	1326		6.11667	4243
6.125	-1100		6.125	-1505		6.125	1306		6.125	4229
6.13333	-1105		6.13333	-1524		6.13333	1292		6.13333	4233
6.14167	-1125		6.14167	-1522		6.14167	1289		6.14167	4252
6.15	-1155		6.15	-1468		6.15	1300		6.15	4265
6.15833	-1177		6.15833	-1394		6.15833	1308		6.15833	4271
6.16667	-1168		6.16667	-1347		6.16667	1296		6.16667	4293
6.175	-1141		6.175	-1326		6.175	1291		6.175	4305
6.18333	-1121		6.18333	-1334		6.18333	1299		6.18333	4284
6.19167	-1116		6.19167	-1364		6.19167	1303		6.19167	4272
6.2	-1112		6.2	-1391		6.2	1306		6.2	4291
6.20833	-1102		6.20833	-1424		6.20833	1312		6.20833	4321
6.21667	-1103		6.21667	-1465		6.21667	1341		6.21667	4338
6.225	-1116		6.225	-1493		6.225	1376		6.225	4342
6.23333	-1126		6.23333	-1509		6.23333	1388		6.23333	4328
6.24167	-1123		6.24167	-1533		6.24167	1389		6.24167	4302
6.25	-1104		6.25	-1562		6.25	1395		6.25	4301
6.25833	-1082		6.25833	-1572		6.25833	1384		6.25833	4327
6.26667	-1066		6.26667	-1557		6.26667	1348		6.26667	4323
6.275	-1047		6.275	-1545		6.275	1321		6.275	4303
6.28333	-1025		6.28333	-1536		6.28333	1308		6.28333	4302
6.29167	-1015		6.29167	-1514		6.29167	1289		6.29167	4329
6.3	-1020		6.3	-1499		6.3	1266		6.3	4366
6.30833	-1046		6.30833	-1483		6.30833	1246		6.30833	4376
6.31667	-1073		6.31667	-1450		6.31667	1239		6.31667	4370
6.325	-1060		6.325	-1407		6.325	1255		6.325	4373
6.33333	-1017		6.33333	-1369		6.33333	1286		6.33333	4407
6.34167	-986		6.34167	-1362		6.34167	1309		6.34167	4465
6.35	-967		6.35	-1387		6.35	1319		6.35	4507
6.35833	-929		6.35833	-1431		6.35833	1335		6.35833	4524
6.36667	-893		6.36667	-1482		6.36667	1351		6.36667	4495
6.375	-906		6.375	-1513		6.375	1331		6.375	4443
6.38333	-959		6.38333	-1526		6.38333	1302		6.38333	4423
6.39167	-1009		6.39167	-1548		6.39167	1322		6.39167	4418
6.4	-1041		6.4	-1575		6.4	1359		6.4	4414
6.40833	-1054		6.40833	-1591		6.40833	1367		6.40833	4426
6.41667	-1047		6.41667	-1593		6.41667	1355		6.41667	4426
6.425	-1015		6.425	-1573		6.425	1345		6.425	4413
6.43333	-986		6.43333	-1536		6.43333	1353		6.43333	4410
6.44167	-1011		6.44167	-1503		6.44167	1372		6.44167	4418
6.45	-1081		6.45	-1514		6.45	1396		6.45	4447
6.45833	-1128		6.45833	-1560		6.45833	1431		6.45833	4472
6.46667	-1128		6.46667	-1604		6.46667	1470		6.46667	4475
6.475	-1096		6.475	-1635		6.475	1494		6.475	4483
6.48333	-1057		6.48333	-1664		6.48333	1494		6.48333	4511
6.49167	-1050		6.49167	-1678		6.49167	1496		6.49167	4549
6.5	-1074		6.5	-1658		6.5	1523		6.5	4559
6.50833	-1094		6.50833	-1614		6.50833	1542		6.50833	4550
6.51667	-1098		6.51667	-1568		6.51667	1526		6.51667	4545
6.525	-1106		6.525	-1554		6.525	1495		6.525	4550
6.53333	-1122		6.53333	-1574		6.53333	1475		6.53333	4566
6.54167	-1130		6.54167	-1619		6.54167	1459		6.54167	4584
6.55	-1141		6.55	-1681		6.55	1431		6.55	4611
6.55833	-1150		6.55833	-1722		6.55833	1405		6.55833	4648
6.56667	-1155		6.56667	-1728		6.56667	1386		6.56667	4683
6.575	-1154		6.575	-1727		6.575	1382		6.575	4690
6.58333	-1139		6.58333	-1721		6.58333	1387		6.58333	4679
6.59167	-1122		6.59167	-1707		6.59167	1382		6.59167	4688
6.6	-1126		6.6	-1679		6.6	1385		6.6	4718
6.60833	-1138		6.60833	-1635		6.60833	1428		6.60833	4746
6.61667	-1127		6.61667	-1599		6.61667	1475		6.61667	4746
6.625	-1110		6.625	-1583		6.625	1493		6.625	4729
6.63333	-1117		6.63333	-1583		6.63333	1479		6.63333	4730
6.64167	-1138		6.64167	-1585		6.64167	1443		6.64167	4738
6.65	-1140		6.65	-1597		6.65	1427		6.65	4736
6.65833	-1123		6.65833	-1615		6.65833	1430		6.65833	4725
6.66667	-1129		6.66667	-1611		6.66667	1423		6.66667	4717
6.675	-1156		6.675	-1600		6.675	1398		6.675	4719
6.68333	-1161		6.68333	-1605		6.68333	1372		6.68333	4728
6.69167	-1156		6.69167	-1613		6.69167	1373		6.69167	4755
6.7	-1156		6.7	-1623		6.7	1395		6.7	4769
6.70833	-1147		6.70833	-1628		6.70833	1402		6.70833	4741
6.71667	-1144		6.71667	-1633		6.71667	1389		6.71667	4720
6.725	-1143		6.725	-1665		6.725	1366		6.725	4699
6.73333	-1121		6.73333	-1703		6.73333	1338		6.73333	4646
6.74167	-1093		6.74167	-1731		6.74167	1306		6.74167	4620
6.75	-1091		6.75	-1746		6.75	1282		6.75	4648
6.75833	-1111		6.75833	-1742		6.75833	1266		6.75833	4685
6.76667	-1124		6.76667	-1734		6.76667	1240		6.76667	4710
6.775	-1115		6.775	-1719		6.775	1205		6.775	4732
6.78333	-1103		6.78333	-1706		6.78333	1202		6.78333	4743
6.79167	-1094		6.79167	-1713		6.79167	1244		6.79167	4735
6.8	-1091		6.8	-1733		6.8	1298		6.8	4738
6.80833	-1113		6.80833	-1736		6.80833	1346		6.80833	4729
6.81667	-1165		6.81667	-1707		6.81667	1376		6.81667	4710
6.825	-1228		6.825	-1678		6.825	1409		6.825	4710
6.83333	-1269		6.83333	-1671		6.83333	1445		6.83333	4731
6.84167	-1283		6.84167	-1684		6.84167	1467		6.84167	4759
6.85	-1289		6.85	-1694		6.85	1476		6.85	4755
6.85833	-1301		6.85833	-1687		6.85833	1468		6.85833	4741
6.86667	-1295		6.86667	-1654		6.86667	1457		6.86667	4741
6.875	-1248		6.875	-1613		6.875	1463		6.875	4753
6.88333	-1182		6.88333	-1617		6.88333	1494		6.88333	4762
6.89167	-1159		6.89167	-1667		6.89167	1524		6.89167	4730
6.9	-1178		6.9	-1719		6.9	1547		6.9	4669
6.90833	-1198		6.90833	-1750		6.90833	1570		6.90833	4664
6.91667	-1230		6.91667	-1762		6.91667	1559		6.91667	4721
6.925	-1257		6.925	-1772		6.925	1534		6.925	4748
6.93333	-1250		6.93333	-1788		6.93333	1526		6.93333	4738
6.94167	-1235		6.94167	-1793		6.94167	1519		6.94167	4752
6.95	-1230		6.95	-1771		6.95	1521		6.95	4797
6.95833	-1218		6.95833	-1747		6.95833	1533		6.95833	4842
6.96667	-1185		6.96667	-1741		6.96667	1548		6.96667	4868
6.975	-1141		6.975	-1736		6.975	1578		6.975	4870
6.98333	-1128		6.98333	-1724		6.98333	1599		6.98333	4855
6.99167	-1146		6.99167	-1703		6.99167	1593		6.99167	4832
7	-1158		7	-1680		7	1576		7	4815
7.00833	-1162		7.00833	-1689		7.00833	1561		7.00833	4794
7.01667	-1167		7.01667	-1738		7.01667	1548		7.01667	4777
7.025	-1180		7.025	-1807		7.025	1545		7.025	4799
7.03333	-1198		7.03333	-1860		7.03333	1564		7.03333	4835
7.04167	-1215		7.04167	-1878		7.04167	1588		7.04167	4865
7.05	-1196		7.05	-1877		7.05	1582		7.05	4877
7.05833	-1136		7.05833	-1870		7.05833	1546		7.05833	4849
7.06667	-1092		7.06667	-1861		7.06667	1512		7.06667	4811
7.075	-1082		7.075	-1836		7.075	1502		7.075	4795
7.08333	-1108		7.08333	-1801		7.08333	1515		7.08333	4804
7.09167	-1156		7.09167	-1784		7.09167	1528		7.09167	4820
7.1	-1203		7.1	-1775		7.1	1531		7.1	4815
7.10833	-1224		7.10833	-1760		7.10833	1512		7.10833	4791
7.11667	-1221		7.11667	-1766		7.11667	1461		7.11667	4783
7.125	-1210		7.125	-1788		7.125	1414		7.125	4783
7.13333	-1209		7.13333	-1791		7.13333	1391		7.13333	4769
7.14167	-1215		7.14167	-1768		7.14167	1385		7.14167	4724
7.15	-1210		7.15	-1753		7.15	1379		7.15	4674
7.15833	-1202		7.15833	-1768		7.15833	1352		7.15833	4680
7.16667	-1213		7.16667	-1788		7.16667	1333		7.16667	4737
7.175	-1238		7.175	-1786		7.175	1339		7.175	4794
7.18333	-1250		7.18333	-1784		7.18333	1351		7.18333	4842
7.19167	-1237		7.19167	-1785		7.19167	1369		7.19167	4885
7.2	-1208		7.2	-1769		7.2	1394		7.2	4932
7.20833	-1176		7.20833	-1744		7.20833	1417		7.20833	4961
7.21667	-1160		7.21667	-1725		7.21667	1429		7.21667	4942
7.225	-1159		7.225	-1727		7.225	1440		7.225	4900
7.23333	-1162		7.23333	-1751		7.23333	1449		7.23333	4851
7.24167	-1177		7.24167	-1777		7.24167	1432		7.24167	4819
7.25	-1216		7.25	-1791		7.25	1409		7.25	4806
7.25833	-1249		7.25833	-1805		7.25833	1420		7.25833	4774
7.26667	-1249		7.26667	-1830		7.26667	1450		7.26667	4739
7.275	-1239		7.275	-1838		7.275	1460		7.275	4737
7.28333	-1256		7.28333	-1802		7.28333	1451		7.28333	4766
7.29167	-1290		7.29167	-1743		7.29167	1455		7.29167	4830
7.3	-1298		7.3	-1717		7.3	1479		7.3	4890
7.30833	-1281		7.30833	-1732		7.30833	1513		7.30833	4902
7.31667	-1281		7.31667	-1757		7.31667	1547		7.31667	4899
7.325	-1311		7.325	-1779		7.325	1559		7.325	4904
7.33333	-1341		7.33333	-1793		7.33333	1553		7.33333	4878
7.34167	-1363		7.34167	-1794		7.34167	1547		7.34167	4818
7.35	-1393		7.35	-1790		7.35	1547		7.35	4795
7.35833	-1426		7.35833	-1802		7.35833	1546		7.35833	4813
7.36667	-1447		7.36667	-1815		7.36667	1540		7.36667	4818
7.375	-1444		7.375	-1809		7.375	1550		7.375	4828
7.38333	-1437		7.38333	-1806		7.38333	1569		7.38333	4847
7.39167	-1458		7.39167	-1808		7.39167	1580		7.39167	4846
7.4	-1479		7.4	-1811		7.4	1571		7.4	4836
7.40833	-1466		7.40833	-1827		7.40833	1554		7.40833	4837
7.41667	-1416		7.41667	-1841		7.41667	1536		7.41667	4834
7.425	-1357		7.425	-1851		7.425	1507		7.425	4815
7.43333	-1318		7.43333	-1868		7.43333	1482		7.43333	4794
7.44167	-1312		7.44167	-1873		7.44167	1464		7.44167	4789
7.45	-1332		7.45	-1863		7.45	1452		7.45	4815
7.45833	-1359		7.45833	-1839		7.45833	1449		7.45833	4853
7.46667	-1395		7.46667	-1817		7.46667	1438		7.46667	4860
7.475	-1433		7.475	-1820		7.475	1414		7.475	4859
7.48333	-1461		7.48333	-1830		7.48333	1395		7.48333	4890
7.49167	-1472		7.49167	-1854		7.49167	1410		7.49167	4930
7.5	-1444		7.5	-1884		7.5	1463		7.5	4953
7.50833	-1425		7.50833	-1896		7.50833	1527		7.50833	4923
7.51667	-1450		7.51667	-1905		7.51667	1575		7.51667	4869
7.525	-1464		7.525	-1911		7.525	1599		7.525	4814
7.53333	-1442		7.53333	-1907		7.53333	1599		7.53333	4757
7.54167	-1402		7.54167	-1894		7.54167	1584		7.54167	4734
7.55	-1378		7.55	-1873		7.55	1580		7.55	4715
7.55833	-1374		7.55833	-1850		7.55833	1588		7.55833	4678
7.56667	-1372		7.56667	-1841		7.56667	1591		7.56667	4652
7.575	-1358		7.575	-1857		7.575	1598		7.575	4661
7.58333	-1351		7.58333	-1884		7.58333	1611		7.58333	4710
7.59167	-1352		7.59167	-1901		7.59167	1625		7.59167	4767
7.6	-1355		7.6	-1912		7.6	1651		7.6	4813
7.60833	-1364		7.60833	-1904		7.60833	1673		7.60833	4828
7.61667	-1361		7.61667	-1865		7.61667	1672		7.61667	4819
7.625	-1350		7.625	-1818		7.625	1649		7.625	4834
7.63333	-1357		7.63333	-1776		7.63333	1610		7.63333	4850
7.64167	-1368		7.64167	-1768		7.64167	1576		7.64167	4859
7.65	-1364		7.65	-1805		7.65	1565		7.65	4866
7.65833	-1369		7.65833	-1838		7.65833	1565		7.65833	4846
7.66667	-1384		7.66667	-1833		7.66667	1564		7.66667	4810
7.675	-1383		7.675	-1803		7.675	1566		7.675	4780
7.68333	-1356		7.68333	-1787		7.68333	1554		7.68333	4754
7.69167	-1313		7.69167	-1801		7.69167	1538		7.69167	4711
7.7	-1285		7.7	-1825		7.7	1539		7.7	4672
7.70833	-1288		7.70833	-1819		7.70833	1536		7.70833	4653
7.71667	-1308		7.71667	-1780		7.71667	1534		7.71667	4631
7.725	-1314		7.725	-1750		7.725	1579		7.725	4593
7.73333	-1303		7.73333	-1758		7.73333	1634		7.73333	4573
7.74167	-1286		7.74167	-1774		7.74167	1630		7.74167	4619
7.75	-1265		7.75	-1774		7.75	1572		7.75	4682
7.75833	-1239		7.75833	-1779		7.75833	1542		7.75833	4689
7.76667	-1215		7.76667	-1798		7.76667	1579		7.76667	4665
7.775	-1210		7.775	-1830		7.775	1633		7.775	4667
7.78333	-1217		7.78333	-1855		7.78333	1677		7.78333	4675
7.79167	-1237		7.79167	-1862		7.79167	1703		7.79167	4682
7.8	-1277		7.8	-1860		7.8	1699		7.8	4704
7.80833	-1322		7.80833	-1871		7.80833	1659		7.80833	4702
7.81667	-1346		7.81667	-1902		7.81667	1584		7.81667	4667
7.825	-1329		7.825	-1928		7.825	1508		7.825	4644
7.83333	-1278		7.83333	-1930		7.83333	1477		7.83333	4619
7.84167	-1247		7.84167	-1914		7.84167	1482		7.84167	4601
7.85	-1277		7.85	-1913		7.85	1488		7.85	4607
7.85833	-1340		7.85833	-1924		7.85833	1483		7.85833	4599
7.86667	-1382		7.86667	-1932		7.86667	1460		7.86667	4579
7.875	-1374		7.875	-1946		7.875	1431		7.875	4575
7.88333	-1341		7.88333	-1948		7.88333	1437		7.88333	4606
7.89167	-1322		7.89167	-1930		7.89167	1475		7.89167	4636
7.9	-1321		7.9	-1924		7.9	1516		7.9	4607
7.90833	-1337		7.90833	-1926		7.90833	1552		7.90833	4536
7.91667	-1361		7.91667	-1900		7.91667	1573		7.91667	4469
7.925	-1374		7.925	-1867		7.925	1575		7.925	4407
7.93333	-1387		7.93333	-1853		7.93333	1559		7.93333	4354
7.94167	-1426		7.94167	-1841		7.94167	1538		7.94167	4349
7.95	-1473		7.95	-1827		7.95	1511		7.95	4384
7.95833	-1492		7.95833	-1824		7.95833	1489		7.95833	4382
7.96667	-1479		7.96667	-1832		7.96667	1487		7.96667	4317
7.975	-1446		7.975	-1834		7.975	1491		7.975	4227
7.98333	-1415		7.98333	-1835		7.98333	1482		7.98333	4146
7.99167	-1398		7.99167	-1853		7.99167	1454		7.99167	4092
8	-1379		8	-1861		8	1425		8	4080
8.00833	-1364		8.00833	-1850		8.00833	1419		8.00833	4097
8.01667	-1358		8.01667	-1850		8.01667	1441		8.01667	4108
8.025	-1341		8.025	-1871		8.025	1463		8.025	4123
8.03333	-1338		8.03333	-1900		8.03333	1470		8.03333	4144
8.04167	-1361		8.04167	-1916		8.04167	1480		8.04167	4170
8.05	-1361		8.05	-1914		8.05	1500		8.05	4191
8.05833	-1340		8.05833	-1922		8.05833	1521		8.05833	4167
8.06667	-1315		8.06667	-1948		8.06667	1541		8.06667	4128
8.075	-1290		8.075	-1976		8.075	1556		8.075	4110
8.08333	-1273		8.08333	-2012		8.08333	1562		8.08333	4114
8.09167	-1266		8.09167	-2063		8.09167	1581		8.09167	4143
8.1	-1283		8.1	-2099		8.1	1619		8.1	4200
8.10833	-1294		8.10833	-2108		8.10833	1643		8.10833	4275
8.11667	-1277		8.11667	-2106		8.11667	1634		8.11667	4291
8.125	-1282		8.125	-2094		8.125	1615		8.125	4228
8.13333	-1308		8.13333	-2094		8.13333	1588		8.13333	4185
8.14167	-1316		8.14167	-2111		8.14167	1552		8.14167	4169
8.15	-1322		8.15	-2106		8.15	1529		8.15	4148
8.15833	-1344		8.15833	-2070		8.15833	1524		8.15833	4165
8.16667	-1377		8.16667	-2028		8.16667	1536		8.16667	4226
8.175	-1397		8.175	-1997		8.175	1557		8.175	4282
8.18333	-1379		8.18333	-1974		8.18333	1574		8.18333	4297
8.19167	-1340		8.19167	-1954		8.19167	1586		8.19167	4292
8.2	-1294		8.2	-1944		8.2	1607		8.2	4316
8.20833	-1265		8.20833	-1927		8.20833	1641		8.20833	4332
8.21667	-1281		8.21667	-1895		8.21667	1664		8.21667	4306
8.225	-1319		8.225	-1894		8.225	1673		8.225	4264
8.23333	-1346		8.23333	-1916		8.23333	1673		8.23333	4250
8.24167	-1355		8.24167	-1924		8.24167	1679		8.24167	4285
8.25	-1353		8.25	-1925		8.25	1703		8.25	4328
8.25833	-1337		8.25833	-1939		8.25833	1718		8.25833	4325
8.26667	-1315		8.26667	-1975		8.26667	1705		8.26667	4262
8.275	-1309		8.275	-2019		8.275	1667		8.275	4184
8.28333	-1311		8.28333	-2052		8.28333	1622		8.28333	4139
8.29167	-1293		8.29167	-2058		8.29167	1577		8.29167	4105
8.3	-1276		8.3	-2046		8.3	1542		8.3	4042
8.30833	-1275		8.30833	-2033		8.30833	1526		8.30833	3968
8.31667	-1283		8.31667	-2021		8.31667	1518		8.31667	3899
8.325	-1287		8.325	-2018		8.325	1521		8.325	3876
8.33333	-1289		8.33333	-2022		8.33333	1516		8.33333	3919
8.34167	-1297		8.34167	-2043		8.34167	1511		8.34167	3982
8.35	-1316		8.35	-2068		8.35	1512		8.35	4052
8.35833	-1356		8.35833	-2086		8.35833	1515		8.35833	4092
8.36667	-1393		8.36667	-2125		8.36667	1537		8.36667	4071
8.375	-1402		8.375	-2153		8.375	1562		8.375	4041
8.38333	-1397		8.38333	-2136		8.38333	1561		8.38333	4022
8.39167	-1403		8.39167	-2110		8.39167	1527		8.39167	3974
8.4	-1430		8.4	-2097		8.4	1487		8.4	3913
8.40833	-1464		8.40833	-2075		8.40833	1477		8.40833	3888
8.41667	-1470		8.41667	-2047		8.41667	1494		8.41667	3885
8.425	-1453		8.425	-2022		8.425	1519		8.425	3870
8.43333	-1436		8.43333	-2014		8.43333	1547		8.43333	3848
8.44167	-1418		8.44167	-2037		8.44167	1566		8.44167	3858
8.45	-1414		8.45	-2071		8.45	1575		8.45	3906
8.45833	-1415		8.45833	-2073		8.45833	1578		8.45833	3941
8.46667	-1404		8.46667	-2036		8.46667	1579		8.46667	3949
8.475	-1383		8.475	-1999		8.475	1573		8.475	3952
8.48333	-1355		8.48333	-1989		8.48333	1563		8.48333	3951
8.49167	-1333		8.49167	-2022		8.49167	1553		8.49167	3939
8.5	-1325		8.5	-2086		8.5	1550		8.5	3944
8.50833	-1345		8.50833	-2122		8.50833	1557		8.50833	3970
8.51667	-1383		8.51667	-2125		8.51667	1569		8.51667	3975
8.525	-1418		8.525	-2114		8.525	1592		8.525	3968
8.53333	-1447		8.53333	-2095		8.53333	1598		8.53333	3968
8.54167	-1477		8.54167	-2077		8.54167	1578		8.54167	3961
8.55	-1521		8.55	-2061		8.55	1560		8.55	3917
8.55833	-1571		8.55833	-2052		8.55833	1551		8.55833	3841
8.56667	-1586		8.56667	-2071		8.56667	1547		8.56667	3784
8.575	-1558		8.575	-2094		8.575	1545		8.575	3760
8.58333	-1527		8.58333	-2085		8.58333	1552		8.58333	3732
8.59167	-1497		8.59167	-2063		8.59167	1552		8.59167	3701
8.6	-1475		8.6	-2057		8.6	1521		8.6	3687
8.60833	-1474		8.60833	-2040		8.60833	1495		8.60833	3708
8.61667	-1459		8.61667	-2008		8.61667	1486		8.61667	3725
8.625	-1417		8.625	-1998		8.625	1478		8.625	3706
8.63333	-1377		8.63333	-2033		8.63333	1471		8.63333	3680
8.64167	-1364		8.64167	-2101		8.64167	1478		8.64167	3644
8.65	-1385		8.65	-2156		8.65	1489		8.65	3599
8.65833	-1394		8.65833	-2173		8.65833	1491		8.65833	3583
8.66667	-1371		8.66667	-2169		8.66667	1509		8.66667	3592
8.675	-1360		8.675	-2156		8.675	1524		8.675	3584
8.68333	-1382		8.68333	-2129		8.68333	1518		8.68333	3534
8.69167	-1411		8.69167	-2092		8.69167	1518		8.69167	3466
8.7	-1424		8.7	-2083		8.7	1537		8.7	3444
8.70833	-1423		8.70833	-2109		8.70833	1557		8.70833	3476
8.71667	-1418		8.71667	-2123		8.71667	1552		8.71667	3515
8.725	-1418		8.725	-2113		8.725	1516		8.725	3558
8.73333	-1421		8.73333	-2103		8.73333	1483		8.73333	3576
8.74167	-1421		8.74167	-2107		8.74167	1481		8.74167	3543
8.75	-1425		8.75	-2115		8.75	1507		8.75	3499
8.75833	-1444		8.75833	-2114		8.75833	1526		8.75833	3476
8.76667	-1453		8.76667	-2102		8.76667	1523		8.76667	3501
8.775	-1440		8.775	-2081		8.775	1502		8.775	3539
8.78333	-1422		8.78333	-2067		8.78333	1472		8.78333	3528
8.79167	-1409		8.79167	-2064		8.79167	1451		8.79167	3481
8.8	-1398		8.8	-2062		8.8	1444		8.8	3449
8.80833	-1386		8.80833	-2062		8.80833	1449		8.80833	3414
8.81667	-1372		8.81667	-2061		8.81667	1470		8.81667	3380
8.825	-1355		8.825	-2065		8.825	1496		8.825	3394
8.83333	-1346		8.83333	-2070		8.83333	1524		8.83333	3431
8.84167	-1363		8.84167	-2052		8.84167	1549		8.84167	3450
8.85	-1387		8.85	-2020		8.85	1555		8.85	3450
8.85833	-1401		8.85833	-1983		8.85833	1560		8.85833	3418
8.86667	-1400		8.86667	-1943		8.86667	1580		8.86667	3363
8.875	-1393		8.875	-1912		8.875	1601		8.875	3320
8.88333	-1400		8.88333	-1887		8.88333	1642		8.88333	3293
8.89167	-1428		8.89167	-1887		8.89167	1700		8.89167	3282
8.9	-1459		8.9	-1938		8.9	1716		8.9	3255
8.90833	-1482		8.90833	-1994		8.90833	1688		8.90833	3203
8.91667	-1486		8.91667	-2035		8.91667	1658		8.91667	3176
8.925	-1458		8.925	-2072		8.925	1642		8.925	3177
8.93333	-1413		8.93333	-2082		8.93333	1624		8.93333	3199
8.94167	-1393		8.94167	-2073		8.94167	1597		8.94167	3237
8.95	-1413		8.95	-2066		8.95	1588		8.95	3233
8.95833	-1439		8.95833	-2060		8.95833	1607		8.95833	3195
8.96667	-1453		8.96667	-2052		8.96667	1622		8.96667	3195
8.975	-1461		8.975	-2052		8.975	1613		8.975	3196
8.98333	-1470		8.98333	-2075		8.98333	1579		8.98333	3134
8.99167	-1473		8.99167	-2101		8.99167	1517		8.99167	3031
9	-1464		9	-2110		9	1466		9	2943
9.00833	-1459		9.00833	-2101		9.00833	1453		9.00833	2896
9.01667	-1448		9.01667	-2076		9.01667	1446		9.01667	2856
9.025	-1429		9.025	-2035		9.025	1420		9.025	2828
9.03333	-1408		9.03333	-1995		9.03333	1400		9.03333	2854
9.04167	-1404		9.04167	-1998		9.04167	1420		9.04167	2902
9.05	-1418		9.05	-2037		9.05	1443		9.05	2934
9.05833	-1430		9.05833	-2066		9.05833	1420		9.05833	2930
9.06667	-1441		9.06667	-2078		9.06667	1377		9.06667	2906
9.075	-1434		9.075	-2080		9.075	1351		9.075	2907
9.08333	-1410		9.08333	-2078		9.08333	1346		9.08333	2918
9.09167	-1397		9.09167	-2070		9.09167	1368		9.09167	2916
9.1	-1404		9.1	-2047		9.1	1412		9.1	2883
9.10833	-1419		9.10833	-2028		9.10833	1447		9.10833	2845
9.11667	-1419		9.11667	-2031		9.11667	1449		9.11667	2831
9.125	-1403		9.125	-2049		9.125	1435		9.125	2814
9.13333	-1385		9.13333	-2061		9.13333	1396		9.13333	2788
9.14167	-1380		9.14167	-2055		9.14167	1343		9.14167	2792
9.15	-1390		9.15	-2029		9.15	1335		9.15	2823
9.15833	-1402		9.15833	-2003		9.15833	1362		9.15833	2835
9.16667	-1412		9.16667	-2000		9.16667	1368		9.16667	2814
9.175	-1417		9.175	-2011		9.175	1363		9.175	2776
9.18333	-1421		9.18333	-2026		9.18333	1383		9.18333	2746
9.19167	-1431		9.19167	-2043		9.19167	1407		9.19167	2750
9.2	-1442		9.2	-2065		9.2	1403		9.2	2773
9.20833	-1450		9.20833	-2087		9.20833	1386		9.20833	2767
9.21667	-1447		9.21667	-2098		9.21667	1377		9.21667	2733
9.225	-1453		9.225	-2094		9.225	1385		9.225	2705
9.23333	-1479		9.23333	-2087		9.23333	1416		9.23333	2692
9.24167	-1500		9.24167	-2091		9.24167	1451		9.24167	2675
9.25	-1502		9.25	-2105		9.25	1462		9.25	2646
9.25833	-1505		9.25833	-2113		9.25833	1451		9.25833	2644
9.26667	-1515		9.26667	-2100		9.26667	1433		9.26667	2676
9.275	-1499		9.275	-2060		9.275	1415		9.275	2706
9.28333	-1462		9.28333	-2026		9.28333	1412		9.28333	2690
9.29167	-1428		9.29167	-2026		9.29167	1435		9.29167	2625
9.3	-1398		9.3	-2040		9.3	1456		9.3	2548
9.30833	-1385		9.30833	-2055		9.30833	1446		9.30833	2481
9.31667	-1396		9.31667	-2074		9.31667	1421		9.31667	2438
9.325	-1417		9.325	-2095		9.325	1412		9.325	2435
9.33333	-1436		9.33333	-2119		9.33333	1417		9.33333	2449
9.34167	-1431		9.34167	-2146		9.34167	1424		9.34167	2459
9.35	-1395		9.35	-2163		9.35	1429		9.35	2473
9.35833	-1367		9.35833	-2167		9.35833	1418		9.35833	2511
9.36667	-1367		9.36667	-2175		9.36667	1409		9.36667	2543
9.375	-1384		9.375	-2185		9.375	1405		9.375	2507
9.38333	-1400		9.38333	-2186		9.38333	1394		9.38333	2421
9.39167	-1410		9.39167	-2180		9.39167	1373		9.39167	2353
9.4	-1398		9.4	-2169		9.4	1342		9.4	2312
9.40833	-1378		9.40833	-2177		9.40833	1311		9.40833	2292
9.41667	-1387		9.41667	-2206		9.41667	1298		9.41667	2278
9.425	-1417		9.425	-2225		9.425	1295		9.425	2273
9.43333	-1444		9.43333	-2222		9.43333	1282		9.43333	2285
9.44167	-1477		9.44167	-2201		9.44167	1267		9.44167	2277
9.45	-1517		9.45	-2167		9.45	1264		9.45	2256
9.45833	-1552		9.45833	-2133		9.45833	1275		9.45833	2233
9.46667	-1569		9.46667	-2104		9.46667	1287		9.46667	2180
9.475	-1559		9.475	-2073		9.475	1291		9.475	2120
9.48333	-1527		9.48333	-2050		9.48333	1295		9.48333	2080
9.49167	-1491		9.49167	-2045		9.49167	1305		9.49167	2055
9.5	-1454		9.5	-2057		9.5	1329		9.5	2055
9.50833	-1426		9.50833	-2067		9.50833	1358		9.50833	2090
9.51667	-1418		9.51667	-2062		9.51667	1366		9.51667	2166
9.525	-1414		9.525	-2087		9.525	1362		9.525	2232
9.53333	-1410		9.53333	-2145		9.53333	1382		9.53333	2238
9.54167	-1416		9.54167	-2187		9.54167	1416		9.54167	2214
9.55	-1434		9.55	-2197		9.55	1436		9.55	2170
9.55833	-1458		9.55833	-2189		9.55833	1430		9.55833	2115
9.56667	-1477		9.56667	-2184		9.56667	1391		9.56667	2088
9.575	-1487		9.575	-2180		9.575	1343		9.575	2084
9.58333	-1492		9.58333	-2180		9.58333	1300		9.58333	2087
9.59167	-1518		9.59167	-2179		9.59167	1252		9.59167	2084
9.6	-1556		9.6	-2164		9.6	1227		9.6	2054
9.60833	-1575		9.60833	-2141		9.60833	1223		9.60833	2019
9.61667	-1583		9.61667	-2133		9.61667	1193		9.61667	2020
9.625	-1583		9.625	-2144		9.625	1160		9.625	2051
9.63333	-1580		9.63333	-2141		9.63333	1158		9.63333	2076
9.64167	-1570		9.64167	-2111		9.64167	1167		9.64167	2076
9.65	-1541		9.65	-2093		9.65	1170		9.65	2050
9.65833	-1523		9.65833	-2095		9.65833	1153		9.65833	2016
9.66667	-1534		9.66667	-2113		9.66667	1132		9.66667	1990
9.675	-1541		9.675	-2123		9.675	1115		9.675	1979
9.68333	-1540		9.68333	-2117		9.68333	1087		9.68333	1967
9.69167	-1566		9.69167	-2112		9.69167	1070		9.69167	1906
9.7	-1605		9.7	-2120		9.7	1078		9.7	1830
9.70833	-1619		9.70833	-2154		9.70833	1092		9.70833	1787
9.71667	-1607		9.71667	-2194		9.71667	1096		9.71667	1779
9.725	-1591		9.725	-2212		9.725	1079		9.725	1787
9.73333	-1587		9.73333	-2221		9.73333	1052		9.73333	1774
9.74167	-1577		9.74167	-2215		9.74167	1044		9.74167	1765
9.75	-1555		9.75	-2188		9.75	1042		9.75	1792
9.75833	-1563		9.75833	-2154		9.75833	1025		9.75833	1825
9.76667	-1585		9.76667	-2134		9.76667	1007		9.76667	1830
9.775	-1576		9.775	-2141		9.775	1011		9.775	1809
9.78333	-1561		9.78333	-2170		9.78333	1029		9.78333	1775
9.79167	-1572		9.79167	-2193		9.79167	1012		9.79167	1736
9.8	-1601		9.8	-2189		9.8	979		9.8	1708
9.80833	-1635		9.80833	-2177		9.80833	984		9.80833	1680
9.81667	-1664		9.81667	-2161		9.81667	1014		9.81667	1630
9.825	-1686		9.825	-2134		9.825	1032		9.825	1586
9.83333	-1694		9.83333	-2115		9.83333	1046		9.83333	1556
9.84167	-1688		9.84167	-2136		9.84167	1072		9.84167	1519
9.85	-1661		9.85	-2177		9.85	1092		9.85	1484
9.85833	-1627		9.85833	-2210		9.85833	1079		9.85833	1464
9.86667	-1607		9.86667	-2249		9.86667	1065		9.86667	1470
9.875	-1594		9.875	-2287		9.875	1076		9.875	1487
9.88333	-1587		9.88333	-2305		9.88333	1077		9.88333	1500
9.89167	-1581		9.89167	-2302		9.89167	1054		9.89167	1505
9.9	-1597		9.9	-2282		9.9	1036		9.9	1488
9.90833	-1634		9.90833	-2257		9.90833	1024		9.90833	1441
9.91667	-1656		9.91667	-2226		9.91667	1015		9.91667	1371
9.925	-1671		9.925	-2195		9.925	1014		9.925	1331
9.93333	-1666		9.93333	-2172		9.93333	1007		9.93333	1340
9.94167	-1634		9.94167	-2148		9.94167	997		9.94167	1344
9.95	-1613		9.95	-2126		9.95	993		9.95	1326
9.95833	-1603		9.95833	-2130		9.95833	989		9.95833	1295
9.96667	-1601		9.96667	-2156		9.96667	996		9.96667	1296
9.975	-1606		9.975	-2159		9.975	1025		9.975	1318
9.98333	-1618		9.98333	-2148		9.98333	1058		9.98333	1310
9.99167	-1642		9.99167	-2155		9.99167	1081		9.99167	1306
10	-1655		10	-2181		10	1081		10	1312
10.0083	-1638		10.0083	-2226		10.0083	1063		10.0083	1300
10.0167	-1603		10.0167	-2266		10.0167	1057		10.0167	1260
10.025	-1576		10.025	-2255		10.025	1067		10.025	1193
10.0333	-1565		10.0333	-2196		10.0333	1073		10.0333	1109
10.0417	-1558		10.0417	-2141		10.0417	1066		10.0417	1056
10.05	-1532		10.05	-2134		10.05	1043		10.05	1049
10.0583	-1495		10.0583	-2167		10.0583	1011		10.0583	1074
10.0667	-1469		10.0667	-2203		10.0667	997		10.0667	1105
10.075	-1463		10.075	-2232		10.075	1009		10.075	1112
10.0833	-1507		10.0833	-2243		10.0833	1053		10.0833	1102
10.0917	-1573		10.0917	-2254		10.0917	1127		10.0917	1081
10.1	-1597		10.1	-2272		10.1	1192		10.1	1073
10.1083	-1581		10.1083	-2287		10.1083	1215		10.1083	1073
10.1167	-1567		10.1167	-2299		10.1167	1191		10.1167	1067
10.125	-1562		10.125	-2306		10.125	1151		10.125	1075
10.1333	-1551		10.1333	-2328		10.1333	1126		10.1333	1082
10.1417	-1533		10.1417	-2371		10.1417	1123		10.1417	1056
10.15	-1517		10.15	-2406		10.15	1131		10.15	992
10.1583	-1507		10.1583	-2417		10.1583	1146		10.1583	915
10.1667	-1494		10.1667	-2410		10.1667	1173		10.1667	872
10.175	-1481		10.175	-2398		10.175	1183		10.175	841
10.1833	-1483		10.1833	-2378		10.1833	1143		10.1833	783
10.1917	-1496		10.1917	-2353		10.1917	1079		10.1917	742
10.2	-1511		10.2	-2341		10.2	1029		10.2	713
10.2083	-1526		10.2083	-2341		10.2083	998		10.2083	659
10.2167	-1507		10.2167	-2341		10.2167	977		10.2167	620
10.225	-1469		10.225	-2351		10.225	960		10.225	632
10.2333	-1474		10.2333	-2368		10.2333	940		10.2333	655
10.2417	-1508		10.2417	-2369		10.2417	931		10.2417	671
10.25	-1531		10.25	-2358		10.25	919		10.25	694
10.2583	-1540		10.2583	-2335		10.2583	905		10.2583	717
10.2667	-1546		10.2667	-2293		10.2667	898		10.2667	716
10.275	-1571		10.275	-2248		10.275	898		10.275	687
10.2833	-1621		10.2833	-2226		10.2833	908		10.2833	640
10.2917	-1647		10.2917	-2231		10.2917	896		10.2917	603
10.3	-1642		10.3	-2233		10.3	863		10.3	587
10.3083	-1628		10.3083	-2231		10.3083	849		10.3083	572
10.3167	-1623		10.3167	-2235		10.3167	857		10.3167	534
10.325	-1623		10.325	-2237		10.325	871		10.325	510
10.3333	-1609		10.3333	-2228		10.3333	885		10.3333	507
10.3417	-1592		10.3417	-2223		10.3417	904		10.3417	483
10.35	-1581		10.35	-2228		10.35	934		10.35	432
10.3583	-1571		10.3583	-2218		10.3583	958		10.3583	370
10.3667	-1570		10.3667	-2196		10.3667	971		10.3667	349
10.375	-1579		10.375	-2176		10.375	957		10.375	361
10.3833	-1599		10.3833	-2157		10.3833	902		10.3833	358
10.3917	-1626		10.3917	-2151		10.3917	856		10.3917	331
10.4	-1641		10.4	-2172		10.4	836		10.4	276
10.4083	-1639		10.4083	-2216		10.4083	819		10.4083	213
10.4167	-1632		10.4167	-2268		10.4167	830		10.4167	194
10.425	-1618		10.425	-2312		10.425	867		10.425	196
10.4333	-1582		10.4333	-2318		10.4333	916		10.4333	183
10.4417	-1546		10.4417	-2280		10.4417	968		10.4417	163
10.45	-1542		10.45	-2231		10.45	996		10.45	129
10.4583	-1562		10.4583	-2204		10.4583	999		10.4583	122
10.4667	-1585		10.4667	-2203		10.4667	978		10.4667	144
10.475	-1583		10.475	-2196		10.475	938		10.475	130
10.4833	-1574		10.4833	-2186		10.4833	874		10.4833	89
10.4917	-1584		10.4917	-2192		10.4917	789		10.4917	55
10.5	-1597		10.5	-2216		10.5	749		10.5	37
10.5083	-1602		10.5083	-2250		10.5083	779		10.5083	34
10.5167	-1603		10.5167	-2278		10.5167	832		10.5167	9
10.525	-1592		10.525	-2312		10.525	885		10.525	-38
10.5333	-1568		10.5333	-2354		10.5333	927		10.5333	-80
10.5417	-1571		10.5417	-2359		10.5417	934		10.5417	-104
10.55	-1600		10.55	-2338		10.55	914		10.55	-95
10.5583	-1624		10.5583	-2317		10.5583	896		10.5583	-83
10.5667	-1643		10.5667	-2274		10.5667	891		10.5667	-140
10.575	-1659		10.575	-2220		10.575	892		10.575	-238
10.5833	-1662		10.5833	-2185		10.5833	889		10.5833	-299
10.5917	-1639		10.5917	-2191		10.5917	876		10.5917	-321
10.6	-1616		10.6	-2236		10.6	864		10.6	-319
10.6083	-1606		10.6083	-2276		10.6083	864		10.6083	-322
10.6167	-1604		10.6167	-2281		10.6167	857		10.6167	-335
10.625	-1609		10.625	-2260		10.625	839		10.625	-358
10.6333	-1627		10.6333	-2241		10.6333	811		10.6333	-385
10.6417	-1657		10.6417	-2245		10.6417	768		10.6417	-375
10.65	-1676		10.65	-2267		10.65	756		10.65	-358
10.6583	-1675		10.6583	-2288		10.6583	787		10.6583	-342
10.6667	-1657		10.6667	-2303		10.6667	810		10.6667	-308
10.675	-1643		10.675	-2315		10.675	806		10.675	-295
10.6833	-1632		10.6833	-2324		10.6833	797		10.6833	-335
10.6917	-1619		10.6917	-2340		10.6917	798		10.6917	-425
10.7	-1609		10.7	-2362		10.7	780		10.7	-522
10.7083	-1605		10.7083	-2381		10.7083	750		10.7083	-560
10.7167	-1598		10.7167	-2388		10.7167	730		10.7167	-563
10.725	-1598		10.725	-2381		10.725	720		10.725	-569
10.7333	-1616		10.7333	-2364		10.7333	725		10.7333	-576
10.7417	-1610		10.7417	-2334		10.7417	739		10.7417	-576
10.75	-1577		10.75	-2305		10.75	762		10.75	-569
10.7583	-1558		10.7583	-2287		10.7583	786		10.7583	-566
10.7667	-1565		10.7667	-2288		10.7667	802		10.7667	-553
10.775	-1598		10.775	-2318		10.775	808		10.775	-532
10.7833	-1631		10.7833	-2366		10.7833	812		10.7833	-529
10.7917	-1632		10.7917	-2391		10.7917	818		10.7917	-537
10.8	-1610		10.8	-2379		10.8	801		10.8	-524
10.8083	-1587		10.8083	-2353		10.8083	749		10.8083	-505
10.8167	-1579		10.8167	-2340		10.8167	695		10.8167	-541
10.825	-1596		10.825	-2338		10.825	663		10.825	-613
10.8333	-1618		10.8333	-2318		10.8333	658		10.8333	-648
10.8417	-1621		10.8417	-2300		10.8417	691		10.8417	-653
10.85	-1616		10.85	-2305		10.85	740		10.85	-665
10.8583	-1608		10.8583	-2307		10.8583	745		10.8583	-717
10.8667	-1602		10.8667	-2292		10.8667	702		10.8667	-797
10.875	-1600		10.875	-2270		10.875	660		10.875	-860
10.8833	-1593		10.8833	-2243		10.8833	655		10.8833	-885
10.8917	-1583		10.8917	-2234		10.8917	665		10.8917	-877
10.9	-1582		10.9	-2261		10.9	653		10.9	-883
10.9083	-1595		10.9083	-2298		10.9083	646		10.9083	-919
10.9167	-1626		10.9167	-2316		10.9167	669		10.9167	-956
10.925	-1672		10.925	-2324		10.925	698		10.925	-973
10.9333	-1703		10.9333	-2326		10.9333	697		10.9333	-965
10.9417	-1719		10.9417	-2317		10.9417	694		10.9417	-977
10.95	-1728		10.95	-2307		10.95	730		10.95	-1015
10.9583	-1708		10.9583	-2315		10.9583	779		10.9583	-1031
10.9667	-1661		10.9667	-2357		10.9667	819		10.9667	-1022
10.975	-1604		10.975	-2414		10.975	829		10.975	-1001
10.9833	-1555		10.9833	-2446		10.9833	818		10.9833	-995
10.9917	-1543		10.9917	-2439		10.9917	796		10.9917	-1005
11	-1553		11	-2399		11	763		11	-1023
11.0083	-1566		11.0083	-2355		11.0083	744		11.0083	-1079
11.0167	-1588		11.0167	-2325		11.0167	751		11.0167	-1140
11.025	-1614		11.025	-2320		11.025	769		11.025	-1173
11.0333	-1628		11.0333	-2335		11.0333	783		11.0333	-1218
11.0417	-1630		11.0417	-2350		11.0417	777		11.0417	-1279
11.05	-1622		11.05	-2366		11.05	740		11.05	-1335
11.0583	-1609		11.0583	-2381		11.0583	689		11.0583	-1370
11.0667	-1612		11.0667	-2375		11.0667	661		11.0667	-1387
11.075	-1606		11.075	-2360		11.075	655		11.075	-1390
11.0833	-1572		11.0833	-2355		11.0833	648		11.0833	-1397
11.0917	-1540		11.0917	-2350		11.0917	647		11.0917	-1446
11.1	-1549		11.1	-2338		11.1	651		11.1	-1521
11.1083	-1595		11.1083	-2327		11.1083	654		11.1083	-1559
11.1167	-1622		11.1167	-2320		11.1167	662		11.1167	-1572
11.125	-1614		11.125	-2322		11.125	667		11.125	-1617
11.1333	-1605		11.1333	-2319		11.1333	673		11.1333	-1659
11.1417	-1619		11.1417	-2295		11.1417	676		11.1417	-1646
11.15	-1656		11.15	-2273		11.15	669		11.15	-1612
11.1583	-1703		11.1583	-2271		11.1583	653		11.1583	-1608
11.1667	-1728		11.1667	-2264		11.1667	641		11.1667	-1631
11.175	-1722		11.175	-2241		11.175	630		11.175	-1663
11.1833	-1707		11.1833	-2236		11.1833	615		11.1833	-1710
11.1917	-1694		11.1917	-2252		11.1917	618		11.1917	-1784
11.2	-1677		11.2	-2262		11.2	618		11.2	-1848
11.2083	-1672		11.2083	-2278		11.2083	588		11.2083	-1852
11.2167	-1692		11.2167	-2300		11.2167	545		11.2167	-1817
11.225	-1723		11.225	-2306		11.225	510		11.225	-1783
11.2333	-1751		11.2333	-2299		11.2333	498		11.2333	-1764
11.2417	-1758		11.2417	-2299		11.2417	488		11.2417	-1766
11.25	-1729		11.25	-2313		11.25	478		11.25	-1789
11.2583	-1691		11.2583	-2316		11.2583	487		11.2583	-1816
11.2667	-1679		11.2667	-2299		11.2667	500		11.2667	-1851
11.275	-1689		11.275	-2270		11.275	494		11.275	-1894
11.2833	-1688		11.2833	-2243		11.2833	454		11.2833	-1924
11.2917	-1670		11.2917	-2238		11.2917	405		11.2917	-1947
11.3	-1652		11.3	-2249		11.3	374		11.3	-2000
11.3083	-1635		11.3083	-2260		11.3083	353		11.3083	-2061
11.3167	-1631		11.3167	-2262		11.3167	352		11.3167	-2078
11.325	-1638		11.325	-2256		11.325	376		11.325	-2053
11.3333	-1628		11.3333	-2276		11.3333	414		11.3333	-2029
11.3417	-1611		11.3417	-2320		11.3417	459		11.3417	-2032
11.35	-1606		11.35	-2349		11.35	480		11.35	-2078
11.3583	-1615		11.3583	-2352		11.3583	468		11.3583	-2135
11.3667	-1632		11.3667	-2338		11.3667	428		11.3667	-2187
11.375	-1657		11.375	-2321		11.375	376		11.375	-2246
11.3833	-1684		11.3833	-2305		11.3833	356		11.3833	-2277
11.3917	-1701		11.3917	-2294		11.3917	371		11.3917	-2278
11.4	-1721		11.4	-2290		11.4	398		11.4	-2272
11.4083	-1739		11.4083	-2303		11.4083	420		11.4083	-2273
11.4167	-1738		11.4167	-2335		11.4167	430		11.4167	-2289
11.425	-1750		11.425	-2358		11.425	431		11.425	-2293
11.4333	-1783		11.4333	-2366		11.4333	435		11.4333	-2279
11.4417	-1805		11.4417	-2359		11.4417	434		11.4417	-2280
11.45	-1799		11.45	-2332		11.45	427		11.45	-2315
11.4583	-1759		11.4583	-2311		11.4583	417		11.4583	-2381
11.4667	-1705		11.4667	-2305		11.4667	395		11.4667	-2429
11.475	-1674		11.475	-2300		11.475	381		11.475	-2441
11.4833	-1679		11.4833	-2307		11.4833	389		11.4833	-2446
11.4917	-1692		11.4917	-2342		11.4917	386		11.4917	-2485
11.5	-1698		11.5	-2378		11.5	355		11.5	-2579
11.5083	-1698		11.5083	-2416		11.5083	349		11.5083	-2662
11.5167	-1676		11.5167	-2455		11.5167	384		11.5167	-2679
11.525	-1623		11.525	-2475		11.525	418		11.525	-2669
11.5333	-1590		11.5333	-2490		11.5333	433		11.5333	-2684
11.5417	-1601		11.5417	-2504		11.5417	421		11.5417	-2738
11.55	-1613		11.55	-2506		11.55	409		11.55	-2809
11.5583	-1601		11.5583	-2501		11.5583	426		11.5583	-2862
11.5667	-1578		11.5667	-2490		11.5667	448		11.5667	-2872
11.575	-1586		11.575	-2471		11.575	441		11.575	-2856
11.5833	-1624		11.5833	-2442		11.5833	410		11.5833	-2830
11.5917	-1639		11.5917	-2426		11.5917	393		11.5917	-2793
11.6	-1630		11.6	-2436		11.6	397		11.6	-2744
11.6083	-1627		11.6083	-2452		11.6083	392		11.6083	-2680
11.6167	-1628		11.6167	-2450		11.6167	388		11.6167	-2646
11.625	-1615		11.625	-2437		11.625	389		11.625	-2686
11.6333	-1579		11.6333	-2421		11.6333	371		11.6333	-2751
11.6417	-1541		11.6417	-2411		11.6417	337		11.6417	-2788
11.65	-1535		11.65	-2420		11.65	312		11.65	-2828
11.6583	-1548		11.6583	-2432		11.6583	312		11.6583	-2893
11.6667	-1564		11.6667	-2419		11.6667	329		11.6667	-2957
11.675	-1580		11.675	-2380		11.675	339		11.675	-3006
11.6833	-1597		11.6833	-2329		11.6833	351		11.6833	-3038
11.6917	-1624		11.6917	-2301		11.6917	360		11.6917	-3057
11.7	-1669		11.7	-2301		11.7	350		11.7	-3054
11.7083	-1727		11.7083	-2307		11.7083	346		11.7083	-3054
11.7167	-1753		11.7167	-2321		11.7167	354		11.7167	-3102
11.725	-1744		11.725	-2335		11.725	363		11.725	-3156
11.7333	-1737		11.7333	-2343		11.7333	366		11.7333	-3175
11.7417	-1731		11.7417	-2345		11.7417	368		11.7417	-3198
11.75	-1725		11.75	-2356		11.75	379		11.75	-3241
11.7583	-1725		11.7583	-2375		11.7583	400		11.7583	-3260
11.7667	-1713		11.7667	-2383		11.7667	426		11.7667	-3250
11.775	-1686		11.775	-2381		11.775	443		11.775	-3250
11.7833	-1652		11.7833	-2374		11.7833	437		11.7833	-3277
11.7917	-1636		11.7917	-2364		11.7917	402		11.7917	-3323
11.8	-1642		11.8	-2365		11.8	367		11.8	-3371
11.8083	-1645		11.8083	-2381		11.8083	361		11.8083	-3414
11.8167	-1653		11.8167	-2400		11.8167	362		11.8167	-3441
11.825	-1671		11.825	-2404		11.825	371		11.825	-3457
11.8333	-1679		11.8333	-2405		11.8333	406		11.8333	-3483
11.8417	-1667		11.8417	-2423		11.8417	426		11.8417	-3520
11.85	-1647		11.85	-2438		11.85	412		11.85	-3534
11.8583	-1640		11.8583	-2441		11.8583	373		11.8583	-3518
11.8667	-1654		11.8667	-2435		11.8667	310		11.8667	-3528
11.875	-1690		11.875	-2406		11.875	235		11.875	-3599
11.8833	-1733		11.8833	-2368		11.8833	180		11.8833	-3671
11.8917	-1774		11.8917	-2346		11.8917	168		11.8917	-3703
11.9	-1816		11.9	-2334		11.9	173		11.9	-3723
11.9083	-1841		11.9083	-2339		11.9083	175		11.9083	-3737
11.9167	-1842		11.9167	-2366		11.9167	183		11.9167	-3743
11.925	-1828		11.925	-2401		11.925	209		11.925	-3753
11.9333	-1821		11.9333	-2425		11.9333	236		11.9333	-3762
11.9417	-1823		11.9417	-2430		11.9417	257		11.9417	-3773
11.95	-1819		11.95	-2425		11.95	268		11.95	-3796
11.9583	-1821		11.9583	-2428		11.9583	265		11.9583	-3836
11.9667	-1828		11.9667	-2441		11.9667	262		11.9667	-3875
11.975	-1815		11.975	-2439		11.975	262		11.975	-3903
11.9833	-1787		11.9833	-2410		11.9833	252		11.9833	-3912
11.9917	-1760		11.9917	-2384		11.9917	253		11.9917	-3914
12	-1730		12	-2384		12	266		12	-3961
12.0083	-1712		12.0083	-2412		12.0083	257		12.0083	-4022
12.0167	-1703		12.0167	-2449		12.0167	217		12.0167	-4059
12.025	-1690		12.025	-2467		12.025	173		12.025	-4075
12.0333	-1684		12.0333	-2469		12.0333	154		12.0333	-4070
12.0417	-1695		12.0417	-2460		12.0417	139		12.0417	-4069
12.05	-1732		12.05	-2442		12.05	118		12.05	-4090
12.0583	-1763		12.0583	-2447		12.0583	121		12.0583	-4119
12.0667	-1778		12.0667	-2485		12.0667	145		12.0667	-4141
12.075	-1785		12.075	-2529		12.075	170		12.075	-4178
12.0833	-1779		12.0833	-2555		12.0833	187		12.0833	-4227
12.0917	-1783		12.0917	-2575		12.0917	206		12.0917	-4281
12.1	-1784		12.1	-2608		12.1	227		12.1	-4355
12.1083	-1779		12.1083	-2626		12.1083	222		12.1083	-4421
12.1167	-1791		12.1167	-2603		12.1167	194		12.1167	-4461
12.125	-1785		12.125	-2557		12.125	164		12.125	-4494
12.1333	-1750		12.1333	-2521		12.1333	140		12.1333	-4504
12.1417	-1754		12.1417	-2507		12.1417	124		12.1417	-4501
12.15	-1794		12.15	-2506		12.15	123		12.15	-4512
12.1583	-1813		12.1583	-2508		12.1583	139		12.1583	-4520
12.1667	-1839		12.1667	-2512		12.1667	162		12.1667	-4524
12.175	-1872		12.175	-2511		12.175	183		12.175	-4505
12.1833	-1879		12.1833	-2505		12.1833	182		12.1833	-4473
12.1917	-1871		12.1917	-2484		12.1917	167		12.1917	-4466
12.2	-1863		12.2	-2447		12.2	157		12.2	-4486
12.2083	-1844		12.2083	-2411		12.2083	167		12.2083	-4515
12.2167	-1821		12.2167	-2389		12.2167	190		12.2167	-4513
12.225	-1818		12.225	-2383		12.225	197		12.225	-4507
12.2333	-1826		12.2333	-2390		12.2333	183		12.2333	-4544
12.2417	-1837		12.2417	-2421		12.2417	179		12.2417	-4601
12.25	-1853		12.25	-2466		12.25	180		12.25	-4643
12.2583	-1858		12.2583	-2476		12.2583	165		12.2583	-4661
12.2667	-1833		12.2667	-2458		12.2667	145		12.2667	-4672
12.275	-1802		12.275	-2448		12.275	126		12.275	-4682
12.2833	-1810		12.2833	-2446		12.2833	110		12.2833	-4675
12.2917	-1838		12.2917	-2461		12.2917	108		12.2917	-4664
12.3	-1848		12.3	-2487		12.3	121		12.3	-4689
12.3083	-1845		12.3083	-2505		12.3083	118		12.3083	-4728
12.3167	-1848		12.3167	-2515		12.3167	94		12.3167	-4768
12.325	-1879		12.325	-2529		12.325	70		12.325	-4792
12.3333	-1929		12.3333	-2538		12.3333	52		12.3333	-4799
12.3417	-1954		12.3417	-2522		12.3417	45		12.3417	-4832
12.35	-1957		12.35	-2501		12.35	50		12.35	-4875
12.3583	-1972		12.3583	-2505		12.3583	55		12.3583	-4891
12.3667	-1985		12.3667	-2515		12.3667	57		12.3667	-4899
12.375	-1974		12.375	-2492		12.375	57		12.375	-4914
12.3833	-1941		12.3833	-2439		12.3833	58		12.3833	-4945
12.3917	-1903		12.3917	-2387		12.3917	61		12.3917	-5001
12.4	-1866		12.4	-2368		12.4	81		12.4	-5036
12.4083	-1826		12.4083	-2393		12.4083	129		12.4083	-5053
12.4167	-1776		12.4167	-2413		12.4167	182		12.4167	-5063
12.425	-1729		12.425	-2402		12.425	213		12.425	-5038
12.4333	-1727		12.4333	-2405		12.4333	218		12.4333	-5008
12.4417	-1751		12.4417	-2425		12.4417	207		12.4417	-5002
12.45	-1761		12.45	-2442		12.45	173		12.45	-5017
12.4583	-1772		12.4583	-2445		12.4583	122		12.4583	-5049
12.4667	-1805		12.4667	-2445		12.4667	80		12.4667	-5097
12.475	-1839		12.475	-2452		12.475	58		12.475	-5161
12.4833	-1860		12.4833	-2459		12.4833	38		12.4833	-5218
12.4917	-1884		12.4917	-2452		12.4917	16		12.4917	-5260
12.5	-1908		12.5	-2454		12.5	15		12.5	-5300
12.5083	-1932		12.5083	-2472		12.5083	23		12.5083	-5344
12.5167	-1945		12.5167	-2485		12.5167	12		12.5167	-5383
12.525	-1929		12.525	-2499		12.525	-2		12.525	-5402
12.5333	-1899		12.5333	-2517		12.5333	-13		12.5333	-5412
12.5417	-1863		12.5417	-2512		12.5417	-10		12.5417	-5435
12.55	-1838		12.55	-2490		12.55	-1		12.55	-5473
12.5583	-1831		12.5583	-2492		12.5583	-20		12.5583	-5519
12.5667	-1823		12.5667	-2519		12.5667	-47		12.5667	-5570
12.575	-1804		12.575	-2530		12.575	-65		12.575	-5628
12.5833	-1775		12.5833	-2511		12.5833	-55		12.5833	-5680
12.5917	-1767		12.5917	-2501		12.5917	-23		12.5917	-5722
12.6	-1804		12.6	-2516		12.6	-8		12.6	-5774
12.6083	-1831		12.6083	-2538		12.6083	-10		12.6083	-5814
12.6167	-1820		12.6167	-2548		12.6167	-35		12.6167	-5814
12.625	-1800		12.625	-2545		12.625	-101		12.625	-5825
12.6333	-1787		12.6333	-2546		12.6333	-186		12.6333	-5861
12.6417	-1778		12.6417	-2551		12.6417	-223		12.6417	-5866
12.65	-1766		12.65	-2544		12.65	-189		12.65	-5855
12.6583	-1758		12.6583	-2529		12.6583	-138		12.6583	-5854
12.6667	-1773		12.6667	-2516		12.6667	-119		12.6667	-5846
12.675	-1803		12.675	-2499		12.675	-140		12.675	-5845
12.6833	-1823		12.6833	-2495		12.6833	-185		12.6833	-5884
12.6917	-1817		12.6917	-2499		12.6917	-216		12.6917	-5958
12.7	-1797		12.7	-2497		12.7	-207		12.7	-6029
12.7083	-1793		12.7083	-2485		12.7083	-169		12.7083	-6037
12.7167	-1809		12.7167	-2477		12.7167	-128		12.7167	-6012
12.725	-1842		12.725	-2490		12.725	-109		12.725	-6000
12.7333	-1877		12.7333	-2510		12.7333	-120		12.7333	-6032
12.7417	-1882		12.7417	-2521		12.7417	-142		12.7417	-6102
12.75	-1859		12.75	-2538		12.75	-148		12.75	-6140
12.7583	-1829		12.7583	-2549		12.7583	-148		12.7583	-6150
12.7667	-1805		12.7667	-2538		12.7667	-158		12.7667	-6173
12.775	-1807		12.775	-2523		12.775	-156		12.775	-6211
12.7833	-1815		12.7833	-2526		12.7833	-116		12.7833	-6235
12.7917	-1816		12.7917	-2537		12.7917	-76		12.7917	-6249
12.8	-1824		12.8	-2546		12.8	-76		12.8	-6267
12.8083	-1843		12.8083	-2556		12.8083	-90		12.8083	-6284
12.8167	-1866		12.8167	-2565		12.8167	-87		12.8167	-6309
12.825	-1890		12.825	-2558		12.825	-67		12.825	-6347
12.8333	-1913		12.8333	-2549		12.8333	-51		12.8333	-6399
12.8417	-1914		12.8417	-2560		12.8417	-61		12.8417	-6457
12.85	-1877		12.85	-2580		12.85	-95		12.85	-6501
12.8583	-1833		12.8583	-2597		12.8583	-133		12.8583	-6511
12.8667	-1822		12.8667	-2604		12.8667	-142		12.8667	-6481
12.875	-1836		12.875	-2583		12.875	-139		12.875	-6448
12.8833	-1841		12.8833	-2539		12.8833	-152		12.8833	-6442
12.8917	-1835		12.8917	-2497		12.8917	-160		12.8917	-6441
12.9	-1849		12.9	-2475		12.9	-179		12.9	-6445
12.9083	-1888		12.9083	-2483		12.9083	-200		12.9083	-6462
12.9167	-1931		12.9167	-2504		12.9167	-206		12.9167	-6506
12.925	-1956		12.925	-2522		12.925	-216		12.925	-6561
12.9333	-1955		12.9333	-2534		12.9333	-222		12.9333	-6594
12.9417	-1948		12.9417	-2555		12.9417	-230		12.9417	-6588
12.95	-1945		12.95	-2587		12.95	-237		12.95	-6582
12.9583	-1953		12.9583	-2599		12.9583	-227		12.9583	-6611
12.9667	-1965		12.9667	-2578		12.9667	-210		12.9667	-6642
12.975	-1962		12.975	-2531		12.975	-218		12.975	-6670
12.9833	-1946		12.9833	-2484		12.9833	-260		12.9833	-6700
12.9917	-1928		12.9917	-2467		12.9917	-294		12.9917	-6734
13	-1916		13	-2475		13	-305		13	-6771
13.0083	-1910		13.0083	-2493		13.0083	-311		13.0083	-6791
13.0167	-1902		13.0167	-2516		13.0167	-310		13.0167	-6815
13.025	-1901		13.025	-2541		13.025	-293		13.025	-6833
13.0333	-1900		13.0333	-2558		13.0333	-266		13.0333	-6830
13.0417	-1890		13.0417	-2567		13.0417	-249		13.0417	-6854
13.05	-1878		13.05	-2578		13.05	-227		13.05	-6915
13.0583	-1876		13.0583	-2602		13.0583	-200		13.0583	-6981
13.0667	-1898		13.0667	-2618		13.0667	-193		13.0667	-7037
13.075	-1936		13.075	-2602		13.075	-208		13.075	-7066
13.0833	-1968		13.0833	-2579		13.0833	-235		13.0833	-7076
13.0917	-1980		13.0917	-2584		13.0917	-261		13.0917	-7091
13.1	-1968		13.1	-2600		13.1	-288		13.1	-7107
13.1083	-1940		13.1083	-2614		13.1083	-325		13.1083	-7136
13.1167	-1899		13.1167	-2641		13.1167	-377		13.1167	-7198
13.125	-1856		13.125	-2663		13.125	-431		13.125	-7259
13.1333	-1829		13.1333	-2666		13.1333	-463		13.1333	-7301
13.1417	-1829		13.1417	-2648		13.1417	-460		13.1417	-7337
13.15	-1862		13.15	-2610		13.15	-449		13.15	-7376
13.1583	-1901		13.1583	-2569		13.1583	-453		13.1583	-7394
13.1667	-1915		13.1667	-2534		13.1667	-455		13.1667	-7380
13.175	-1906		13.175	-2491		13.175	-451		13.175	-7353
13.1833	-1899		13.1833	-2463		13.1833	-442		13.1833	-7321
13.1917	-1907		13.1917	-2481		13.1917	-424		13.1917	-7310
13.2	-1903		13.2	-2520		13.2	-407		13.2	-7321
13.2083	-1879		13.2083	-2567		13.2083	-393		13.2083	-7338
13.2167	-1858		13.2167	-2608		13.2167	-374		13.2167	-7351
13.225	-1871		13.225	-2612		13.225	-370		13.225	-7370
13.2333	-1906		13.2333	-2584		13.2333	-398		13.2333	-7416
13.2417	-1918		13.2417	-2531		13.2417	-439		13.2417	-7479
13.25	-1898		13.25	-2506		13.25	-465		13.25	-7542
13.2583	-1868		13.2583	-2535		13.2583	-463		13.2583	-7581
13.2667	-1845		13.2667	-2560		13.2667	-461		13.2667	-7575
13.275	-1839		13.275	-2543		13.275	-477		13.275	-7542
13.2833	-1846		13.2833	-2502		13.2833	-477		13.2833	-7533
13.2917	-1862		13.2917	-2461		13.2917	-469		13.2917	-7558
13.3	-1876		13.3	-2436		13.3	-475		13.3	-7603
13.3083	-1904		13.3083	-2429		13.3083	-490		13.3083	-7654
13.3167	-1934		13.3167	-2438		13.3167	-508		13.3167	-7700
13.325	-1934		13.325	-2467		13.325	-527		13.325	-7733
13.3333	-1908		13.3333	-2506		13.3333	-544		13.3333	-7737
13.3417	-1875		13.3417	-2538		13.3417	-535		13.3417	-7719
13.35	-1854		13.35	-2556		13.35	-509		13.35	-7708
13.3583	-1840		13.3583	-2561		13.3583	-507		13.3583	-7698
13.3667	-1834		13.3667	-2546		13.3667	-518		13.3667	-7668
13.375	-1842		13.375	-2517		13.375	-514		13.375	-7658
13.3833	-1874		13.3833	-2505		13.3833	-510		13.3833	-7708
13.3917	-1930		13.3917	-2524		13.3917	-507		13.3917	-7794
13.4	-1986		13.4	-2550		13.4	-492		13.4	-7856
13.4083	-2015		13.4083	-2549		13.4083	-476		13.4083	-7888
13.4167	-2000		13.4167	-2533		13.4167	-469		13.4167	-7922
13.425	-1958		13.425	-2529		13.425	-480		13.425	-7948
13.4333	-1928		13.4333	-2546		13.4333	-508		13.4333	-7957
13.4417	-1901		13.4417	-2574		13.4417	-522		13.4417	-7976
13.45	-1881		13.45	-2580		13.45	-525		13.45	-8009
13.4583	-1890		13.4583	-2560		13.4583	-538		13.4583	-8048
13.4667	-1907		13.4667	-2540		13.4667	-552		13.4667	-8071
13.475	-1917		13.475	-2535		13.475	-564		13.475	-8052
13.4833	-1919		13.4833	-2559		13.4833	-589		13.4833	-8045
13.4917	-1915		13.4917	-2607		13.4917	-625		13.4917	-8076
13.5	-1912		13.5	-2658		13.5	-656		13.5	-8105
13.5083	-1915		13.5083	-2672		13.5083	-643		13.5083	-8137
13.5167	-1913		13.5167	-2654		13.5167	-605		13.5167	-8174
13.525	-1897		13.525	-2658		13.525	-606		13.525	-8204
13.5333	-1864		13.5333	-2678		13.5333	-644		13.5333	-8208
13.5417	-1845		13.5417	-2693		13.5417	-679		13.5417	-8205
13.55	-1862		13.55	-2682		13.55	-699		13.55	-8204
13.5583	-1896		13.5583	-2652		13.5583	-720		13.5583	-8198
13.5667	-1925		13.5667	-2639		13.5667	-753		13.5667	-8214
13.575	-1943		13.575	-2641		13.575	-769		13.575	-8265
13.5833	-1960		13.5833	-2633		13.5833	-754		13.5833	-8344
13.5917	-1971		13.5917	-2622		13.5917	-734		13.5917	-8418
13.6	-1969		13.6	-2609		13.6	-720		13.6	-8451
13.6083	-1957		13.6083	-2594		13.6083	-714		13.6083	-8459
13.6167	-1926		13.6167	-2598		13.6167	-718		13.6167	-8462
13.625	-1892		13.625	-2610		13.625	-743		13.625	-8453
13.6333	-1905		13.6333	-2615		13.6333	-778		13.6333	-8441
13.6417	-1949		13.6417	-2609		13.6417	-805		13.6417	-8470
13.65	-1990		13.65	-2598		13.65	-836		13.65	-8545
13.6583	-2010		13.6583	-2599		13.6583	-870		13.6583	-8581
13.6667	-1985		13.6667	-2595		13.6667	-889		13.6667	-8560
13.675	-1935		13.675	-2581		13.675	-885		13.675	-8536
13.6833	-1882		13.6833	-2580		13.6833	-862		13.6833	-8544
13.6917	-1841		13.6917	-2580		13.6917	-840		13.6917	-8584
13.7	-1846		13.7	-2575		13.7	-816		13.7	-8603
13.7083	-1898		13.7083	-2572		13.7083	-801		13.7083	-8584
13.7167	-1956		13.7167	-2591		13.7167	-801		13.7167	-8586
13.725	-1987		13.725	-2618		13.725	-801		13.725	-8653
13.7333	-2008		13.7333	-2612		13.7333	-788		13.7333	-8745
13.7417	-2029		13.7417	-2590		13.7417	-758		13.7417	-8816
13.75	-2028		13.75	-2590		13.75	-741		13.75	-8863
13.7583	-2006		13.7583	-2622		13.7583	-741		13.7583	-8881
13.7667	-1975		13.7667	-2662		13.7667	-743		13.7667	-8896
13.775	-1958		13.775	-2696		13.775	-759		13.775	-8916
13.7833	-1982		13.7833	-2735		13.7833	-771		13.7833	-8930
13.7917	-2009		13.7917	-2745		13.7917	-761		13.7917	-8954
13.8	-1991		13.8	-2700		13.8	-761		13.8	-8983
13.8083	-1951		13.8083	-2665		13.8083	-773		13.8083	-8985
13.8167	-1934		13.8167	-2670		13.8167	-778		13.8167	-8979
13.825	-1932		13.825	-2702		13.825	-773		13.825	-8969
13.8333	-1931		13.8333	-2745		13.8333	-780		13.8333	-8970
13.8417	-1935		13.8417	-2768		13.8417	-800		13.8417	-9003
13.85	-1943		13.85	-2775		13.85	-824		13.85	-9036
13.8583	-1949		13.8583	-2784		13.8583	-849		13.8583	-9077
13.8667	-1945		13.8667	-2785		13.8667	-861		13.8667	-9131
13.875	-1930		13.875	-2783		13.875	-869		13.875	-9181
13.8833	-1902		13.8833	-2782		13.8833	-907		13.8833	-9239
13.8917	-1882		13.8917	-2768		13.8917	-943		13.8917	-9300
13.9	-1905		13.9	-2741		13.9	-937		13.9	-9337
13.9083	-1953		13.9083	-2713		13.9083	-917		13.9083	-9341
13.9167	-1989		13.9167	-2696		13.9167	-914		13.9167	-9332
13.925	-2016		13.925	-2704		13.925	-920		13.925	-9348
13.9333	-2052		13.9333	-2736		13.9333	-912		13.9333	-9395
13.9417	-2081		13.9417	-2767		13.9417	-892		13.9417	-9442
13.95	-2083		13.95	-2773		13.95	-881		13.95	-9488
13.9583	-2089		13.9583	-2769		13.9583	-881		13.9583	-9542
13.9667	-2112		13.9667	-2774		13.9667	-878		13.9667	-9580
13.975	-2131		13.975	-2775		13.975	-875		13.975	-9586
13.9833	-2141		13.9833	-2759		13.9833	-891		13.9833	-9565
13.9917	-2127		13.9917	-2729		13.9917	-914		13.9917	-9535
14	-2091		14	-2688		14	-913		14	-9523
14.0083	-2050		14.0083	-2623		14.0083	-890		14.0083	-9521
14.0167	-2008		14.0167	-2558		14.0167	-887		14.0167	-9496
14.025	-1994		14.025	-2542		14.025	-915		14.025	-9462
14.0333	-2020		14.0333	-2561		14.0333	-940		14.0333	-9457
14.0417	-2052		14.0417	-2594		14.0417	-943		14.0417	-9485
14.05	-2082		14.05	-2630		14.05	-940		14.05	-9537
14.0583	-2104		14.0583	-2654		14.0583	-964		14.0583	-9584
14.0667	-2114		14.0667	-2662		14.0667	-1007		14.0667	-9622
14.075	-2124		14.075	-2663		14.075	-1045		14.075	-9665
14.0833	-2129		14.0833	-2672		14.0833	-1077		14.0833	-9717
14.0917	-2121		14.0917	-2684		14.0917	-1120		14.0917	-9748
14.1	-2105		14.1	-2699		14.1	-1154		14.1	-9777
14.1083	-2089		14.1083	-2704		14.1083	-1164		14.1083	-9828
14.1167	-2089		14.1167	-2696		14.1167	-1155		14.1167	-9839
14.125	-2108		14.125	-2693		14.125	-1122		14.125	-9839
14.1333	-2115		14.1333	-2710		14.1333	-1090		14.1333	-9833
14.1417	-2099		14.1417	-2728		14.1417	-1073		14.1417	-9801
14.15	-2065		14.15	-2739		14.15	-1056		14.15	-9800
14.1583	-2035		14.1583	-2750		14.1583	-1038		14.1583	-9823
14.1667	-2021		14.1667	-2758		14.1667	-1028		14.1667	-9833
14.175	-2001		14.175	-2754		14.175	-1024		14.175	-9817
14.1833	-1995		14.1833	-2757		14.1833	-1030		14.1833	-9808
14.1917	-2000		14.1917	-2769		14.1917	-1033		14.1917	-9823
14.2	-1986		14.2	-2762		14.2	-1022		14.2	-9859
14.2083	-1971		14.2083	-2744		14.2083	-1020		14.2083	-9912
14.2167	-1957		14.2167	-2730		14.2167	-1027		14.2167	-9954
14.225	-1938		14.225	-2715		14.225	-1037		14.225	-9952
14.2333	-1922		14.2333	-2696		14.2333	-1032		14.2333	-9919
14.2417	-1909		14.2417	-2696		14.2417	-1017		14.2417	-9899
14.25	-1920		14.25	-2700		14.25	-1003		14.25	-9900
14.2583	-1953		14.2583	-2679		14.2583	-990		14.2583	-9915
14.2667	-1970		14.2667	-2649		14.2667	-984		14.2667	-9932
14.275	-1957		14.275	-2629		14.275	-982		14.275	-9942
14.2833	-1927		14.2833	-2621		14.2833	-971		14.2833	-9951
14.2917	-1914		14.2917	-2625		14.2917	-958		14.2917	-9968
14.3	-1925		14.3	-2622		14.3	-970		14.3	-10006
14.3083	-1926		14.3083	-2614		14.3083	-1002		14.3083	-10067
14.3167	-1924		14.3167	-2621		14.3167	-1021		14.3167	-10120
14.325	-1934		14.325	-2642		14.325	-1028		14.325	-10159
14.3333	-1944		14.3333	-2661		14.3333	-1041		14.3333	-10193
14.3417	-1949		14.3417	-2674		14.3417	-1059		14.3417	-10235
14.35	-1924		14.35	-2698		14.35	-1102		14.35	-10256
14.3583	-1892		14.3583	-2736		14.3583	-1140		14.3583	-10252
14.3667	-1886		14.3667	-2779		14.3667	-1143		14.3667	-10246
14.375	-1895		14.375	-2805		14.375	-1142		14.375	-10253
14.3833	-1891		14.3833	-2800		14.3833	-1154		14.3833	-10294
14.3917	-1884		14.3917	-2796		14.3917	-1164		14.3917	-10354
14.4	-1891		14.4	-2800		14.4	-1171		14.4	-10421
14.4083	-1898		14.4083	-2794		14.4083	-1184		14.4083	-10458
14.4167	-1907		14.4167	-2797		14.4167	-1194		14.4167	-10454
14.425	-1928		14.425	-2806		14.425	-1176		14.425	-10453
14.4333	-1952		14.4333	-2796		14.4333	-1145		14.4333	-10453
14.4417	-1967		14.4417	-2772		14.4417	-1156		14.4417	-10464
14.45	-1987		14.45	-2754		14.45	-1201		14.45	-10485
14.4583	-2005		14.4583	-2742		14.4583	-1222		14.4583	-10497
14.4667	-1988		14.4667	-2717		14.4667	-1220		14.4667	-10502
14.475	-1943		14.475	-2674		14.475	-1226		14.475	-10490
14.4833	-1908		14.4833	-2624		14.4833	-1237		14.4833	-10501
14.4917	-1902		14.4917	-2598		14.4917	-1243		14.4917	-10540
14.5	-1911		14.5	-2601		14.5	-1240		14.5	-10561
14.5083	-1939		14.5083	-2620		14.5083	-1232		14.5083	-10558
14.5167	-1985		14.5167	-2652		14.5167	-1235		14.5167	-10545
14.525	-2028		14.525	-2681		14.525	-1240		14.525	-10535
14.5333	-2040		14.5333	-2691		14.5333	-1235		14.5333	-10541
14.5417	-2019		14.5417	-2686		14.5417	-1206		14.5417	-10578
14.55	-2001		14.55	-2679		14.55	-1173		14.55	-10638
14.5583	-1999		14.5583	-2674		14.5583	-1190		14.5583	-10711
14.5667	-2006		14.5667	-2688		14.5667	-1244		14.5667	-10804
14.575	-2017		14.575	-2727		14.575	-1279		14.575	-10898
14.5833	-2009		14.5833	-2783		14.5833	-1289		14.5833	-10959
14.5917	-1989		14.5917	-2822		14.5917	-1311		14.5917	-10982
14.6	-1988		14.6	-2833		14.6	-1316		14.6	-10977
14.6083	-2011		14.6083	-2838		14.6083	-1273		14.6083	-10974
14.6167	-2049		14.6167	-2837		14.6167	-1234		14.6167	-10993
14.625	-2079		14.625	-2837		14.625	-1236		14.625	-10995
14.6333	-2088		14.6333	-2820		14.6333	-1255		14.6333	-10969
14.6417	-2099		14.6417	-2792		14.6417	-1266		14.6417	-10975
14.65	-2121		14.65	-2781		14.65	-1279		14.65	-11005
14.6583	-2138		14.6583	-2768		14.6583	-1302		14.6583	-11008
14.6667	-2148		14.6667	-2739		14.6667	-1316		14.6667	-10997
14.675	-2152		14.675	-2719		14.675	-1310		14.675	-10999
14.6833	-2149		14.6833	-2708		14.6833	-1296		14.6833	-11019
14.6917	-2161		14.6917	-2704		14.6917	-1291		14.6917	-11071
14.7	-2174		14.7	-2711		14.7	-1289		14.7	-11122
14.7083	-2142		14.7083	-2724		14.7083	-1292		14.7083	-11119
14.7167	-2080		14.7167	-2736		14.7167	-1313		14.7167	-11062
14.725	-2047		14.725	-2719		14.725	-1323		14.725	-10984
14.7333	-2069		14.7333	-2679		14.7333	-1313		14.7333	-10944
14.7417	-2116		14.7417	-2654		14.7417	-1300		14.7417	-10960
14.75	-2155		14.75	-2626		14.75	-1290		14.75	-11003
14.7583	-2170		14.7583	-2579		14.7583	-1280		14.7583	-11056
14.7667	-2161		14.7667	-2550		14.7667	-1250		14.7667	-11108
14.775	-2150		14.775	-2543		14.775	-1209		14.775	-11192
14.7833	-2145		14.7833	-2533		14.7833	-1212		14.7833	-11312
14.7917	-2144		14.7917	-2533		14.7917	-1272		14.7917	-11415
14.8	-2143		14.8	-2537		14.8	-1330		14.8	-11486
14.8083	-2129		14.8083	-2540		14.8083	-1354		14.8083	-11522
14.8167	-2099		14.8167	-2555		14.8167	-1362		14.8167	-11514
14.825	-2066		14.825	-2575		14.825	-1370		14.825	-11489
14.8333	-2037		14.8333	-2590		14.8333	-1381		14.8333	-11504
14.8417	-2016		14.8417	-2605		14.8417	-1380		14.8417	-11565
14.85	-2009		14.85	-2633		14.85	-1366		14.85	-11617
14.8583	-2014		14.8583	-2679		14.8583	-1363		14.8583	-11624
14.8667	-2022		14.8667	-2717		14.8667	-1381		14.8667	-11606
14.875	-2033		14.875	-2744		14.875	-1406		14.875	-11593
14.8833	-2042		14.8833	-2775		14.8833	-1431		14.8833	-11601
14.8917	-2062		14.8917	-2798		14.8917	-1438		14.8917	-11636
14.9	-2089		14.9	-2797		14.9	-1442		14.9	-11705
14.9083	-2084		14.9083	-2781		14.9083	-1459		14.9083	-11783
14.9167	-2053		14.9167	-2778		14.9167	-1493		14.9167	-11826
14.925	-2027		14.925	-2796		14.925	-1539		14.925	-11848
14.9333	-2029		14.9333	-2814		14.9333	-1566		14.9333	-11896
14.9417	-2061		14.9417	-2830		14.9417	-1552		14.9417	-11963
14.95	-2101		14.95	-2848		14.95	-1524		14.95	-12000
14.9583	-2125		14.9583	-2850		14.9583	-1510		14.9583	-11992
14.9667	-2131		14.9667	-2844		14.9667	-1502		14.9667	-11975
14.975	-2124		14.975	-2835		14.975	-1499		14.975	-11969
14.9833	-2121		14.9833	-2820		14.9833	-1514		14.9833	-11953
14.9917	-2115		14.9917	-2812		14.9917	-1530		14.9917	-11942
15	-2092		15	-2794		15	-1526		15	-11941
15.0083	-2069		15.0083	-2795		15.0083	-1529		15.0083	-11933
15.0167	-2049		15.0167	-2822		15.0167	-1563		15.0167	-11919
15.025	-2039		15.025	-2837		15.025	-1597		15.025	-11904
15.0333	-2061		15.0333	-2851		15.0333	-1594		15.0333	-11903
15.0417	-2097		15.0417	-2841		15.0417	-1589		15.0417	-11931
15.05	-2129		15.05	-2787		15.05	-1600		15.05	-11960
15.0583	-2158		15.0583	-2756		15.0583	-1604		15.0583	-11966
15.0667	-2174		15.0667	-2760		15.0667	-1596		15.0667	-11977
15.075	-2169		15.075	-2772		15.075	-1587		15.075	-11994
15.0833	-2142		15.0833	-2792		15.0833	-1595		15.0833	-12006
15.0917	-2120		15.0917	-2817		15.0917	-1621		15.0917	-12016
15.1	-2130		15.1	-2827		15.1	-1637		15.1	-12022
15.1083	-2150		15.1083	-2796		15.1083	-1633		15.1083	-12027
15.1167	-2132		15.1167	-2743		15.1167	-1614		15.1167	-12037
15.125	-2077		15.125	-2700		15.125	-1589		15.125	-12053
15.1333	-2026		15.1333	-2689		15.1333	-1582		15.1333	-12075
15.1417	-1994		15.1417	-2714		15.1417	-1598		15.1417	-12100
15.15	-1975		15.15	-2747		15.15	-1614		15.15	-12146
15.1583	-1973		15.1583	-2752		15.1583	-1624		15.1583	-12193
15.1667	-1987		15.1667	-2727		15.1667	-1620		15.1667	-12203
15.175	-2007		15.175	-2703		15.175	-1610		15.175	-12201
15.1833	-2029		15.1833	-2701		15.1833	-1602		15.1833	-12216
15.1917	-2037		15.1917	-2723		15.1917	-1605		15.1917	-12242
15.2	-2020		15.2	-2759		15.2	-1632		15.2	-12266
15.2083	-1998		15.2083	-2785		15.2083	-1665		15.2083	-12307
15.2167	-2007		15.2167	-2797		15.2167	-1689		15.2167	-12360
15.225	-2058		15.225	-2794		15.225	-1679		15.225	-12390
15.2333	-2106		15.2333	-2784		15.2333	-1644		15.2333	-12388
15.2417	-2106		15.2417	-2792		15.2417	-1627		15.2417	-12387
15.25	-2075		15.25	-2805		15.25	-1618		15.25	-12392
15.2583	-2060		15.2583	-2811		15.2583	-1594		15.2583	-12394
15.2667	-2069		15.2667	-2807		15.2667	-1562		15.2667	-12433
15.275	-2093		15.275	-2787		15.275	-1540		15.275	-12521
15.2833	-2124		15.2833	-2772		15.2833	-1541		15.2833	-12598
15.2917	-2140		15.2917	-2779		15.2917	-1566		15.2917	-12620
15.3	-2123		15.3	-2788		15.3	-1601		15.3	-12627
15.3083	-2088		15.3083	-2795		15.3083	-1633		15.3083	-12625
15.3167	-2070		15.3167	-2793		15.3167	-1657		15.3167	-12590
15.325	-2064		15.325	-2782		15.325	-1665		15.325	-12574
15.3333	-2038		15.3333	-2785		15.3333	-1668		15.3333	-12594
15.3417	-2003		15.3417	-2817		15.3417	-1666		15.3417	-12604
15.35	-1975		15.35	-2849		15.35	-1637		15.35	-12599
15.3583	-1948		15.3583	-2849		15.3583	-1619		15.3583	-12603
15.3667	-1936		15.3667	-2844		15.3667	-1642		15.3667	-12611
15.375	-1939		15.375	-2836		15.375	-1675		15.375	-12615
15.3833	-1946		15.3833	-2809		15.3833	-1684		15.3833	-12674
15.3917	-1948		15.3917	-2783		15.3917	-1671		15.3917	-12749
15.4	-1922		15.4	-2775		15.4	-1667		15.4	-12773
15.4083	-1894		15.4083	-2791		15.4083	-1665		15.4083	-12758
15.4167	-1901		15.4167	-2807		15.4167	-1675		15.4167	-12751
15.425	-1935		15.425	-2803		15.425	-1712		15.425	-12780
15.4333	-1972		15.4333	-2797		15.4333	-1730		15.4333	-12823
15.4417	-1995		15.4417	-2798		15.4417	-1730		15.4417	-12861
15.45	-2006		15.45	-2792		15.45	-1736		15.45	-12888
15.4583	-2005		15.4583	-2783		15.4583	-1728		15.4583	-12892
15.4667	-1986		15.4667	-2753		15.4667	-1686		15.4667	-12879
15.475	-1962		15.475	-2720		15.475	-1641		15.475	-12863
15.4833	-1948		15.4833	-2723		15.4833	-1618		15.4833	-12849
15.4917	-1953		15.4917	-2750		15.4917	-1619		15.4917	-12833
15.5	-1988		15.5	-2779		15.5	-1639		15.5	-12812
15.5083	-2036		15.5083	-2804		15.5083	-1667		15.5083	-12810
15.5167	-2061		15.5167	-2819		15.5167	-1695		15.5167	-12824
15.525	-2047		15.525	-2826		15.525	-1706		15.525	-12843
15.5333	-2020		15.5333	-2828		15.5333	-1711		15.5333	-12886
15.5417	-2008		15.5417	-2828		15.5417	-1723		15.5417	-12959
15.55	-2012		15.55	-2812		15.55	-1726		15.55	-13031
15.5583	-2016		15.5583	-2788		15.5583	-1728		15.5583	-13067
15.5667	-2018		15.5667	-2762		15.5667	-1732		15.5667	-13091
15.575	-2041		15.575	-2743		15.575	-1741		15.575	-13132
15.5833	-2074		15.5833	-2752		15.5833	-1753		15.5833	-13155
15.5917	-2100		15.5917	-2778		15.5917	-1757		15.5917	-13142
15.6	-2129		15.6	-2806		15.6	-1741		15.6	-13136
15.6083	-2136		15.6083	-2830		15.6083	-1709		15.6083	-13143
15.6167	-2109		15.6167	-2844		15.6167	-1700		15.6167	-13161
15.625	-2087		15.625	-2858		15.625	-1715		15.625	-13204
15.6333	-2084		15.6333	-2863		15.6333	-1726		15.6333	-13277
15.6417	-2077		15.6417	-2844		15.6417	-1735		15.6417	-13341
15.65	-2068		15.65	-2814		15.65	-1760		15.65	-13370
15.6583	-2041		15.6583	-2778		15.6583	-1801		15.6583	-13386
15.6667	-1999		15.6667	-2752		15.6667	-1853		15.6667	-13404
15.675	-1988		15.675	-2744		15.675	-1904		15.675	-13420
15.6833	-2005		15.6833	-2748		15.6833	-1910		15.6833	-13438
15.6917	-2023		15.6917	-2772		15.6917	-1883		15.6917	-13453
15.7	-2049		15.7	-2814		15.7	-1874		15.7	-13451
15.7083	-2083		15.7083	-2857		15.7083	-1873		15.7083	-13449
15.7167	-2105		15.7167	-2885		15.7167	-1874		15.7167	-13460
15.725	-2113		15.725	-2892		15.725	-1886		15.725	-13485
15.7333	-2097		15.7333	-2886		15.7333	-1886		15.7333	-13516
15.7417	-2059		15.7417	-2878		15.7417	-1870		15.7417	-13529
15.75	-2035		15.75	-2881		15.75	-1861		15.75	-13532
15.7583	-2041		15.7583	-2886		15.7583	-1855		15.7583	-13572
15.7667	-2056		15.7667	-2874		15.7667	-1858		15.7667	-13616
15.775	-2059		15.775	-2851		15.775	-1894		15.775	-13606
15.7833	-2050		15.7833	-2846		15.7833	-1944		15.7833	-13586
15.7917	-2033		15.7917	-2852		15.7917	-1975		15.7917	-13589
15.8	-2013		15.8	-2867		15.8	-1971		15.8	-13589
15.8083	-1999		15.8083	-2895		15.8083	-1928		15.8083	-13568
15.8167	-2002		15.8167	-2916		15.8167	-1876		15.8167	-13558
15.825	-2020		15.825	-2921		15.825	-1843		15.825	-13578
15.8333	-2053		15.8333	-2901		15.8333	-1844		15.8333	-13609
15.8417	-2083		15.8417	-2873		15.8417	-1878		15.8417	-13657
15.85	-2095		15.85	-2849		15.85	-1917		15.85	-13722
15.8583	-2108		15.8583	-2820		15.8583	-1942		15.8583	-13777
15.8667	-2111		15.8667	-2819		15.8667	-1953		15.8667	-13826
15.875	-2110		15.875	-2842		15.875	-1957		15.875	-13868
15.8833	-2098		15.8833	-2835		15.8833	-1950		15.8833	-13871
15.8917	-2060		15.8917	-2806		15.8917	-1931		15.8917	-13849
15.9	-2013		15.9	-2797		15.9	-1912		15.9	-13846
15.9083	-1992		15.9083	-2804		15.9083	-1911		15.9083	-13834
15.9167	-1999		15.9167	-2813		15.9167	-1932		15.9167	-13817
15.925	-2004		15.925	-2823		15.925	-1947		15.925	-13836
15.9333	-1988		15.9333	-2825		15.9333	-1957		15.9333	-13858
15.9417	-1965		15.9417	-2830		15.9417	-1982		15.9417	-13870
15.95	-1940		15.95	-2852		15.95	-2012		15.95	-13882
15.9583	-1925		15.9583	-2891		15.9583	-2030		15.9583	-13878
15.9667	-1932		15.9667	-2936		15.9667	-2035		15.9667	-13858
15.975	-1950		15.975	-2963		15.975	-2037		15.975	-13840
15.9833	-1980		15.9833	-2957		15.9833	-2047		15.9833	-13842
15.9917	-2023		15.9917	-2916		15.9917	-2054		15.9917	-13878
16	-2055		16	-2866		16	-2051		16	-13947
16.0083	-2064		16.0083	-2845		16.0083	-2041		16.0083	-14009
16.0167	-2068		16.0167	-2841		16.0167	-2012		16.0167	-14041
16.025	-2075		16.025	-2822		16.025	-1963		16.025	-14054
16.0333	-2070		16.0333	-2796		16.0333	-1925		16.0333	-14057
16.0417	-2042		16.0417	-2785		16.0417	-1923		16.0417	-14087
16.05	-2009		16.05	-2787		16.05	-1948		16.05	-14146
16.0583	-1986		16.0583	-2805		16.0583	-1987		16.0583	-14190
16.0667	-1977		16.0667	-2821		16.0667	-2026		16.0667	-14213
16.075	-1979		16.075	-2821		16.075	-2060		16.075	-14220
16.0833	-1973		16.0833	-2813		16.0833	-2100		16.0833	-14223
16.0917	-1959		16.0917	-2807		16.0917	-2134		16.0917	-14252
16.1	-1958		16.1	-2793		16.1	-2129		16.1	-14266
16.1083	-1952		16.1083	-2771		16.1083	-2093		16.1083	-14234
16.1167	-1924		16.1167	-2751		16.1167	-2068		16.1167	-14209
16.125	-1895		16.125	-2743		16.125	-2073		16.125	-14218
16.1333	-1884		16.1333	-2767		16.1333	-2109		16.1333	-14228
16.1417	-1895		16.1417	-2813		16.1417	-2173		16.1417	-14223
16.15	-1913		16.15	-2842		16.15	-2219		16.15	-14246
16.1583	-1917		16.1583	-2836		16.1583	-2202		16.1583	-14285
16.1667	-1894		16.1667	-2822		16.1667	-2162		16.1667	-14325
16.175	-1862		16.175	-2837		16.175	-2140		16.175	-14398
16.1833	-1858		16.1833	-2866		16.1833	-2117		16.1833	-14472
16.1917	-1882		16.1917	-2875		16.1917	-2084		16.1917	-14500
16.2	-1903		16.2	-2886		16.2	-2077		16.2	-14501
16.2083	-1907		16.2083	-2910		16.2083	-2096		16.2083	-14508
16.2167	-1922		16.2167	-2922		16.2167	-2114		16.2167	-14524
16.225	-1951		16.225	-2912		16.225	-2138		16.225	-14534
16.2333	-1973		16.2333	-2883		16.2333	-2170		16.2333	-14537
16.2417	-1978		16.2417	-2871		16.2417	-2185		16.2417	-14536
16.25	-1968		16.25	-2891		16.25	-2168		16.25	-14534
16.2583	-1972		16.2583	-2921		16.2583	-2139		16.2583	-14537
16.2667	-1983		16.2667	-2937		16.2667	-2121		16.2667	-14547
16.275	-1957		16.275	-2926		16.275	-2104		16.275	-14554
16.2833	-1904		16.2833	-2910		16.2833	-2089		16.2833	-14556
16.2917	-1875		16.2917	-2904		16.2917	-2089		16.2917	-14562
16.3	-1876		16.3	-2898		16.3	-2097		16.3	-14541
16.3083	-1905		16.3083	-2884		16.3083	-2095		16.3083	-14504
16.3167	-1942		16.3167	-2869		16.3167	-2089		16.3167	-14504
16.325	-1951		16.325	-2856		16.325	-2084		16.325	-14538
16.3333	-1932		16.3333	-2852		16.3333	-2071		16.3333	-14597
16.3417	-1911		16.3417	-2870		16.3417	-2068		16.3417	-14665
16.35	-1896		16.35	-2886		16.35	-2077		16.35	-14724
16.3583	-1892		16.3583	-2885		16.3583	-2073		16.3583	-14775
16.3667	-1906		16.3667	-2877		16.3667	-2059		16.3667	-14803
16.375	-1908		16.375	-2873		16.375	-2069		16.375	-14803
16.3833	-1906		16.3833	-2873		16.3833	-2102		16.3833	-14805
16.3917	-1936		16.3917	-2861		16.3917	-2135		16.3917	-14808
16.4	-1976		16.4	-2853		16.4	-2161		16.4	-14814
16.4083	-1995		16.4083	-2863		16.4083	-2181		16.4083	-14823
16.4167	-1985		16.4167	-2892		16.4167	-2214		16.4167	-14815
16.425	-1963		16.425	-2943		16.425	-2249		16.425	-14814
16.4333	-1946		16.4333	-3000		16.4333	-2250		16.4333	-14841
16.4417	-1937		16.4417	-3021		16.4417	-2224		16.4417	-14867
16.45	-1915		16.45	-3005		16.45	-2203		16.45	-14891
16.4583	-1884		16.4583	-2984		16.4583	-2200		16.4583	-14902
16.4667	-1868		16.4667	-2958		16.4667	-2205		16.4667	-14886
16.475	-1858		16.475	-2930		16.475	-2197		16.475	-14905
16.4833	-1849		16.4833	-2911		16.4833	-2176		16.4833	-14977
16.4917	-1840		16.4917	-2911		16.4917	-2167		16.4917	-15042
16.5	-1829		16.5	-2921		16.5	-2178		16.5	-15050
16.5083	-1833		16.5083	-2918		16.5083	-2220		16.5083	-15002
16.5167	-1844		16.5167	-2900		16.5167	-2282		16.5167	-14955
16.525	-1866		16.525	-2873		16.525	-2329		16.525	-14953
16.5333	-1897		16.5333	-2852		16.5333	-2342		16.5333	-14985
16.5417	-1903		16.5417	-2828		16.5417	-2341		16.5417	-15017
16.55	-1886		16.55	-2784		16.55	-2340		16.55	-15045
16.5583	-1887		16.5583	-2740		16.5583	-2336		16.5583	-15063
16.5667	-1922		16.5667	-2715		16.5667	-2325		16.5667	-15064
[truncated: 5,212 more rows]

## Sheet: Figure 3c and 3d
Figure 3c
NorC vs ICab
ICab concentration [M]	F-normalized (Per-mille)
3.05176e-10	900.19
6.10352e-10	899.607
1.2207e-09	900.299
2.44141e-09	898.488
4.88281e-09	895.739
9.76563e-09	894.653
3.90625e-08	894.915
7.8125e-08	893.106
1.5625e-07	889.237
3.125e-07	888.848
6.25e-07	888.246
1.25e-06	888.243
5e-06	888.678
1e-05	887.193
Figure 3d
NorB vs ICab
ICab concentration [M]	F-normalized (Per-mille)
1.25e-05	897.426
6.25e-06	896.754
3.125e-06	893.437
1.5625e-06	894.189
7.8125e-07	894.951
3.90625e-07	894.457
1.95313e-07	893.776
9.76563e-08	893.81
4.88281e-08	898.455
2.44141e-08	896.921
1.2207e-08	895.156
6.10352e-09	891.169
3.05176e-09	897.902
1.52588e-09	896.775

## Sheet: Figure 4b
excluded data points marked in red
NorC vs TPP			NorC vs Buffer			NorC-ICab vs TPP
TPP concentration [M]	F-normalized (Per-mille)		Self dilution (equivalent to TPP dilution in [M])	F-normalized (Per-mille)		TPP concentration [M]	F-normalized (Per-mille)
2.44141e-07	915.825		6.10352e-08	932.802		3.66211e-07	915.834
4.88281e-07	916.015		1.2207e-07	933.481		7.32422e-07	917.942
9.76563e-07	914.915		2.44141e-07	933.817		1.46484e-06	914.591
1.95313e-06	914.327		4.88281e-07	936.871		2.92969e-06	915.083
3.90625e-06	913.68		9.76563e-07	932.805		5.85938e-06	917.421
7.8125e-06	912.352		1.95313e-06	933.209		1.17188e-05	915.62
1.2207e-07	912.908		3.90625e-06	935.249		2.34375e-05	915.01
1.5625e-05	912.913		1.5625e-05	931.26		4.6875e-05	914.922
3.125e-05	911.137		7.8125e-06	932.485		9.375e-05	915.281
6.25e-05	911.707		3.125e-05	933.888		0.0001875	918.328
0.000125	911.36		6.25e-05	931.778		0.000375	915.83
0.00025	909.984		0.000125	932.73		0.00075	914.999
0.0005	910.702		0.00025	931.979		0.0015	915.937
0.001	910.475		0.0005	932.212		0.003	915.524
0.002	910.573		0.001	932.347		0.006	916.606
0.004	911.435

## Sheet: Figure 4c
	In the cell: NorC WT										In the cell: NorC WT with 1mM TPP
	In the syringe: ICab										In the syringe: ICab with 1mM TPP
													NorC WT vs ICab	NorC WT vs ICab with 1mM TPP (in both cell and syringe)
												Model	One set of sites	One set of sites
												[Cell] (M)	20.0e-6	20.0e-6
												[Syr] (M)	200e-6	200e-6
												N (Sites)	1.04 ± 5.4e-3	1.14 ± 1.2e-2
												Kd (M)	46.6e-9 ± 8.90e-9	35.6e-9 ± 16.3e-9
												ΔH (kcal/mol)	-4.49 ± 6.3e-2	-2.66 ± 8.2e-2
												Offset (kcal/mol)	0.119 ± 4.3e-2	0.580 ± 6.0e-2
												ΔG (kcal/mol)	-10.0	-10.2

## Sheet: Figure 5a FSEC
NorC-T378C vs ICab
Flow rate = 0.4ml/min
Elution time (min)	Elution volume (ml) (col.A*0.4)	NorC-T387C	NorC-T378C + ICab
0	0	42	15
0.00833	0.003332	42	15
0.01667	0.006668	3	-3
0.025	0.01	3	4
0.03333	0.013332	-2	6
0.04167	0.016668	-5	-1
0.05	0.02	-9	-10
0.05833	0.023332	-22	-8
0.06667	0.026668	-40	8
0.075	0.03	-52	12
0.08333	0.033332	-48	-8
0.09167	0.036668	-36	-28
0.1	0.04	-22	-38
0.10833	0.043332	-14	-40
0.11667	0.046668	-18	-42
0.125	0.05	-31	-43
0.13333	0.053332	-39	-37
0.14167	0.056668	-47	-35
0.15	0.06	-59	-36
0.15833	0.063332	-66	-27
0.16667	0.066668	-59	-24
0.175	0.07	-47	-36
0.18333	0.073332	-49	-54
0.19167	0.076668	-54	-63
0.2	0.08	-55	-51
0.20833	0.083332	-60	-34
0.21667	0.086668	-56	-41
0.225	0.09	-41	-72
0.23333	0.093332	-31	-103
0.24167	0.096668	-22	-112
0.25	0.1	-21	-105
0.25833	0.103332	-42	-94
0.26667	0.106668	-74	-80
0.275	0.11	-88	-65
0.28333	0.113332	-83	-60
0.29167	0.116668	-83	-58
0.3	0.12	-89	-50
0.30833	0.123332	-80	-43
0.31667	0.126668	-68	-35
0.325	0.13	-63	-29
0.33333	0.133332	-53	-33
0.34167	0.136668	-42	-38
0.35	0.14	-32	-40
0.35833	0.143332	-26	-50
0.36667	0.146668	-29	-67
0.375	0.15	-29	-81
0.38333	0.153332	-22	-83
0.39167	0.156668	-21	-67
0.4	0.16	-18	-44
0.40833	0.163332	-5	-27
0.41667	0.166668	12	-24
0.425	0.17	23	-32
0.43333	0.173332	30	-41
0.44167	0.176668	31	-47
0.45	0.18	39	-60
0.45833	0.183332	43	-75
0.46667	0.186668	30	-75
0.475	0.19	11	-67
0.48333	0.193332	-1	-64
0.49167	0.196668	-7	-65
0.5	0.2	-10	-61
0.50833	0.203332	-7	-53
0.51667	0.206668	-9	-49
0.525	0.21	-27	-52
0.53333	0.213332	-42	-44
0.54167	0.216668	-40	-23
0.55	0.22	-29	-3
0.55833	0.223332	-30	-2
0.56667	0.226668	-48	-19
0.575	0.23	-68	-40
0.58333	0.233332	-79	-55
0.59167	0.236668	-74	-64
0.6	0.24	-58	-66
0.60833	0.243332	-52	-67
0.61667	0.246668	-59	-71
0.625	0.25	-63	-83
0.63333	0.253332	-56	-99
0.64167	0.256668	-43	-110
0.65	0.26	-34	-111
0.65833	0.263332	-36	-113
0.66667	0.266668	-39	-118
0.675	0.27	-25	-119
0.68333	0.273332	-4	-116
0.69167	0.276668	4	-117
0.7	0.28	-3	-117
0.70833	0.283332	-13	-116
0.71667	0.286668	-17	-120
0.725	0.29	-15	-121
0.73333	0.293332	-13	-112
0.74167	0.296668	-3	-103
0.75	0.3	11	-94
0.75833	0.303332	11	-83
0.76667	0.306668	-5	-75
0.775	0.31	-16	-69
0.78333	0.313332	-25	-70
0.79167	0.316668	-40	-79
0.8	0.32	-48	-87
0.80833	0.323332	-49	-90
0.81667	0.326668	-50	-91
0.825	0.33	-42	-91
0.83333	0.333332	-29	-86
0.84167	0.336668	-19	-83
0.85	0.34	-10	-87
0.85833	0.343332	-10	-91
0.86667	0.346668	-20	-96
0.875	0.35	-32	-106
0.88333	0.353332	-44	-113
0.89167	0.356668	-47	-109
0.9	0.36	-45	-93
0.90833	0.363332	-42	-75
0.91667	0.366668	-31	-61
0.925	0.37	-14	-49
0.93333	0.373332	-5	-43
0.94167	0.376668	-4	-41
0.95	0.38	-7	-38
0.95833	0.383332	-12	-38
0.96667	0.386668	-14	-38
0.975	0.39	-5	-34
0.98333	0.393332	10	-34
0.99167	0.396668	13	-44
1	0.4	7	-65
1.00833	0.403332	0	-88
1.01667	0.406668	2	-107
1.025	0.41	8	-120
1.03333	0.413332	2	-124
1.04167	0.416668	-17	-114
1.05	0.42	-40	-100
1.05833	0.423332	-54	-93
1.06667	0.426668	-39	-92
1.075	0.43	-4	-92
1.08333	0.433332	18	-88
1.09167	0.436668	22	-84
1.1	0.44	24	-80
1.10833	0.443332	26	-73
1.11667	0.446668	11	-57
1.125	0.45	-11	-38
1.13333	0.453332	-29	-35
1.14167	0.456668	-44	-36
1.15	0.46	-48	-26
1.15833	0.463332	-46	-13
1.16667	0.466668	-49	-10
1.175	0.47	-61	-16
1.18333	0.473332	-71	-23
1.19167	0.476668	-66	-31
1.2	0.48	-50	-40
1.20833	0.483332	-35	-49
1.21667	0.486668	-26	-59
1.225	0.49	-21	-66
1.23333	0.493332	-19	-80
1.24167	0.496668	-24	-110
1.25	0.5	-29	-141
1.25833	0.503332	-27	-157
1.26667	0.506668	-35	-151
1.275	0.51	-53	-136
1.28333	0.513332	-68	-126
1.29167	0.516668	-77	-122
1.3	0.52	-81	-117
1.30833	0.523332	-80	-109
1.31667	0.526668	-69	-104
1.325	0.53	-47	-98
1.33333	0.533332	-23	-83
1.34167	0.536668	-7	-71
1.35	0.54	-3	-70
1.35833	0.543332	-4	-78
1.36667	0.546668	-7	-89
1.375	0.55	-15	-101
1.38333	0.553332	-27	-103
1.39167	0.556668	-45	-89
1.4	0.56	-71	-77
1.40833	0.563332	-93	-75
1.41667	0.566668	-102	-67
1.425	0.57	-103	-42
1.43333	0.573332	-99	-12
1.44167	0.576668	-101	4
1.45	0.58	-108	0
1.45833	0.583332	-99	-10
1.46667	0.586668	-77	-15
1.475	0.59	-55	-18
1.48333	0.593332	-41	-20
1.49167	0.596668	-43	-13
1.5	0.6	-58	-7
1.50833	0.603332	-81	-11
1.51667	0.606668	-107	-18
1.525	0.61	-126	-14
1.53333	0.613332	-141	-1
1.54167	0.616668	-149	15
1.55	0.62	-144	25
1.55833	0.623332	-138	32
1.56667	0.626668	-138	38
1.575	0.63	-136	37
1.58333	0.633332	-126	34
1.59167	0.636668	-102	33
1.6	0.64	-75	33
1.60833	0.643332	-69	26
1.61667	0.646668	-83	17
1.625	0.65	-100	20
1.63333	0.653332	-107	31
1.64167	0.656668	-104	44
1.65	0.66	-94	57
1.65833	0.663332	-87	60
1.66667	0.666668	-88	52
1.675	0.67	-90	39
1.68333	0.673332	-85	31
1.69167	0.676668	-76	25
1.7	0.68	-67	19
1.70833	0.683332	-62	25
1.71667	0.686668	-70	45
1.725	0.69	-81	68
1.73333	0.693332	-83	80
1.74167	0.696668	-77	89
1.75	0.7	-74	106
1.75833	0.703332	-75	117
1.76667	0.706668	-81	116
1.775	0.71	-92	123
1.78333	0.713332	-100	136
1.79167	0.716668	-107	135
1.8	0.72	-111	110
1.80833	0.723332	-107	68
1.81667	0.726668	-98	44
1.825	0.73	-91	63
1.83333	0.733332	-81	98
1.84167	0.736668	-68	115
1.85	0.74	-70	114
1.85833	0.743332	-81	104
1.86667	0.746668	-86	85
1.875	0.75	-83	75
1.88333	0.753332	-75	91
1.89167	0.756668	-71	112
1.9	0.76	-71	116
1.90833	0.763332	-75	110
1.91667	0.766668	-76	105
1.925	0.77	-68	99
1.93333	0.773332	-65	101
1.94167	0.776668	-67	113
1.95	0.78	-63	118
1.95833	0.783332	-64	107
1.96667	0.786668	-74	87
1.975	0.79	-76	71
1.98333	0.793332	-68	66
1.99167	0.796668	-57	74
2	0.8	-48	85
2.00833	0.803332	-44	88
2.01667	0.806668	-42	98
2.025	0.81	-41	113
2.03333	0.813332	-43	122
2.04167	0.816668	-51	128
2.05	0.82	-55	132
2.05833	0.823332	-46	127
2.06667	0.826668	-38	111
2.075	0.83	-44	89
2.08333	0.833332	-63	66
2.09167	0.836668	-89	45
2.1	0.84	-113	39
2.10833	0.843332	-124	47
2.11667	0.846668	-123	55
2.125	0.85	-120	65
2.13333	0.853332	-120	83
2.14167	0.856668	-111	93
2.15	0.86	-88	81
2.15833	0.863332	-68	58
2.16667	0.866668	-70	36
2.175	0.87	-89	27
2.18333	0.873332	-109	33
2.19167	0.876668	-121	42
2.2	0.88	-123	52
2.20833	0.883332	-120	53
2.21667	0.886668	-124	47
2.225	0.89	-141	58
2.23333	0.893332	-159	84
2.24167	0.896668	-171	105
2.25	0.9	-179	109
2.25833	0.903332	-181	101
2.26667	0.906668	-179	99
2.275	0.91	-169	106
2.28333	0.913332	-154	101
2.29167	0.916668	-140	85
2.3	0.92	-121	76
2.30833	0.923332	-95	81
2.31667	0.926668	-66	91
2.325	0.93	-46	100
2.33333	0.933332	-43	102
2.34167	0.936668	-49	96
2.35	0.94	-60	89
2.35833	0.943332	-88	85
2.36667	0.946668	-113	89
2.375	0.95	-107	98
2.38333	0.953332	-85	106
2.39167	0.956668	-70	107
2.4	0.96	-65	105
2.40833	0.963332	-73	114
2.41667	0.966668	-95	122
2.425	0.97	-113	119
2.43333	0.973332	-109	124
2.44167	0.976668	-90	136
2.45	0.98	-71	145
2.45833	0.983332	-51	149
2.46667	0.986668	-38	151
2.475	0.99	-35	151
2.48333	0.993332	-34	134
2.49167	0.996668	-36	102
2.5	1	-37	79
2.50833	1.00333	-32	83
2.51667	1.00667	-25	111
2.525	1.01	-18	140
2.53333	1.01333	-21	152
2.54167	1.01667	-36	150
2.55	1.02	-50	152
2.55833	1.02333	-53	157
2.56667	1.02667	-45	157
2.575	1.03	-31	167
2.58333	1.03333	-20	183
2.59167	1.03667	-24	187
2.6	1.04	-38	185
2.60833	1.04333	-57	185
2.61667	1.04667	-83	184
2.625	1.05	-101	188
2.63333	1.05333	-102	193
2.64167	1.05667	-94	189
2.65	1.06	-78	179
2.65833	1.06333	-65	169
2.66667	1.06667	-69	168
2.675	1.07	-78	175
2.68333	1.07333	-81	177
2.69167	1.07667	-91	175
2.7	1.08	-107	173
2.70833	1.08333	-112	175
2.71667	1.08667	-114	176
2.725	1.09	-120	174
2.73333	1.09333	-124	178
2.74167	1.09667	-124	181
2.75	1.1	-121	174
2.75833	1.10333	-116	168
2.76667	1.10667	-111	169
2.775	1.11	-106	176
2.78333	1.11333	-94	179
2.79167	1.11667	-81	182
2.8	1.12	-73	189
2.80833	1.12333	-70	188
2.81667	1.12667	-66	184
2.825	1.13	-62	190
2.83333	1.13333	-66	206
2.84167	1.13667	-83	216
2.85	1.14	-103	212
2.85833	1.14333	-110	203
2.86667	1.14667	-97	198
2.875	1.15	-75	201
2.88333	1.15333	-58	203
2.89167	1.15667	-56	195
2.9	1.16	-76	189
2.90833	1.16333	-102	197
2.91667	1.16667	-117	218
2.925	1.17	-122	231
2.93333	1.17333	-120	232
2.94167	1.17667	-109	225
2.95	1.18	-101	222
2.95833	1.18333	-102	229
2.96667	1.18667	-103	243
2.975	1.19	-116	256
2.98333	1.19333	-138	263
2.99167	1.19667	-149	262
3	1.2	-143	258
3.00833	1.20333	-136	260
3.01667	1.20667	-136	274
3.025	1.21	-143	289
3.03333	1.21333	-156	298
3.04167	1.21667	-178	298
3.05	1.22	-197	283
3.05833	1.22333	-203	260
3.06667	1.22667	-192	240
3.075	1.23	-170	224
3.08333	1.23333	-159	217
3.09167	1.23667	-161	225
3.1	1.24	-160	242
3.10833	1.24333	-159	256
3.11667	1.24667	-165	260
3.125	1.25	-167	257
3.13333	1.25333	-160	243
3.14167	1.25667	-146	216
3.15	1.26	-134	191
3.15833	1.26333	-131	175
3.16667	1.26667	-127	174
3.175	1.27	-112	181
3.18333	1.27333	-99	197
3.19167	1.27667	-100	214
3.2	1.28	-116	214
3.20833	1.28333	-140	200
3.21667	1.28667	-151	198
3.225	1.29	-150	209
3.23333	1.29333	-145	224
3.24167	1.29667	-141	230
3.25	1.3	-145	225
3.25833	1.30333	-153	213
3.26667	1.30667	-155	200
3.275	1.31	-147	197
3.28333	1.31333	-137	205
3.29167	1.31667	-136	211
3.3	1.32	-142	204
3.30833	1.32333	-158	197
3.31667	1.32667	-176	206
3.325	1.33	-179	213
3.33333	1.33333	-164	211
3.34167	1.33667	-142	208
3.35	1.34	-135	205
3.35833	1.34333	-145	202
3.36667	1.34667	-149	199
3.375	1.35	-141	199
3.38333	1.35333	-129	209
3.39167	1.35667	-122	221
3.4	1.36	-120	221
3.40833	1.36333	-121	215
3.41667	1.36667	-131	207
3.425	1.37	-138	207
3.43333	1.37333	-131	215
3.44167	1.37667	-124	222
3.45	1.38	-125	219
3.45833	1.38333	-122	214
3.46667	1.38667	-119	224
3.475	1.39	-110	237
3.48333	1.39333	-100	241
3.49167	1.39667	-101	243
3.5	1.4	-102	236
3.50833	1.40333	-97	224
3.51667	1.40667	-98	222
3.525	1.41	-112	218
3.53333	1.41333	-134	198
3.54167	1.41667	-144	176
3.55	1.42	-147	163
3.55833	1.42333	-164	157
3.56667	1.42667	-186	157
3.575	1.43	-189	168
3.58333	1.43333	-176	183
3.59167	1.43667	-160	199
3.6	1.44	-147	215
3.60833	1.44333	-149	228
3.61667	1.44667	-151	240
3.625	1.45	-142	245
3.63333	1.45333	-139	241
3.64167	1.45667	-159	239
3.65	1.46	-178	237
3.65833	1.46333	-181	233
3.66667	1.46667	-178	224
3.675	1.47	-169	207
3.68333	1.47333	-156	200
3.69167	1.47667	-157	219
3.7	1.48	-165	248
3.70833	1.48333	-161	263
3.71667	1.48667	-154	262
3.725	1.49	-156	258
3.73333	1.49333	-161	257
3.74167	1.49667	-172	259
3.75	1.5	-189	259
3.75833	1.50333	-205	251
3.76667	1.50667	-206	235
3.775	1.51	-188	224
3.78333	1.51333	-175	225
3.79167	1.51667	-182	233
3.8	1.52	-190	236
3.80833	1.52333	-187	233
3.81667	1.52667	-183	233
3.825	1.53	-190	231
3.83333	1.53333	-199	224
3.84167	1.53667	-198	229
3.85	1.54	-191	244
3.85833	1.54333	-183	255
3.86667	1.54667	-177	260
3.875	1.55	-175	271
3.88333	1.55333	-179	290
3.89167	1.55667	-191	310
3.9	1.56	-207	316
3.90833	1.56333	-221	299
3.91667	1.56667	-226	271
3.925	1.57	-219	257
3.93333	1.57333	-210	261
3.94167	1.57667	-201	267
3.95	1.58	-185	268
3.95833	1.58333	-167	264
3.96667	1.58667	-154	253
3.975	1.59	-148	242
3.98333	1.59333	-154	241
3.99167	1.59667	-165	255
4	1.6	-174	279
4.00833	1.60333	-184	293
4.01667	1.60667	-188	290
4.025	1.61	-185	292
4.03333	1.61333	-192	299
4.04167	1.61667	-208	292
4.05	1.62	-218	267
4.05833	1.62333	-225	240
4.06667	1.62667	-232	220
4.075	1.63	-233	207
4.08333	1.63333	-224	205
4.09167	1.63667	-201	215
4.1	1.64	-171	229
4.10833	1.64333	-146	231
4.11667	1.64667	-134	235
4.125	1.65	-137	251
4.13333	1.65333	-146	269
4.14167	1.65667	-142	282
4.15	1.66	-133	274
4.15833	1.66333	-128	250
4.16667	1.66667	-130	239
4.175	1.67	-139	237
4.18333	1.67333	-140	229
4.19167	1.67667	-131	217
4.2	1.68	-122	207
4.20833	1.68333	-120	214
4.21667	1.68667	-130	238
4.225	1.69	-148	265
4.23333	1.69333	-159	289
4.24167	1.69667	-158	304
4.25	1.7	-155	306
4.25833	1.70333	-153	298
4.26667	1.70667	-154	283
4.275	1.71	-161	271
4.28333	1.71333	-172	272
4.29167	1.71667	-178	276
4.3	1.72	-174	278
4.30833	1.72333	-160	289
4.31667	1.72667	-150	311
4.325	1.73	-150	338
4.33333	1.73333	-142	354
4.34167	1.73667	-133	351
4.35	1.74	-138	338
4.35833	1.74333	-150	318
4.36667	1.74667	-164	295
4.375	1.75	-173	274
4.38333	1.75333	-175	252
4.39167	1.75667	-170	234
4.4	1.76	-164	225
4.40833	1.76333	-159	220
4.41667	1.76667	-155	222
4.425	1.77	-151	238
4.43333	1.77333	-141	257
4.44167	1.77667	-123	267
4.45	1.78	-112	266
4.45833	1.78333	-120	255
4.46667	1.78667	-143	242
4.475	1.79	-166	242
4.48333	1.79333	-177	251
4.49167	1.79667	-181	261
4.5	1.8	-187	277
4.50833	1.80333	-194	295
4.51667	1.80667	-190	296
4.525	1.81	-183	289
4.53333	1.81333	-181	284
4.54167	1.81667	-178	281
4.55	1.82	-169	282
4.55833	1.82333	-164	289
4.56667	1.82667	-169	304
4.575	1.83	-174	318
4.58333	1.83333	-180	315
4.59167	1.83667	-185	299
4.6	1.84	-188	283
4.60833	1.84333	-189	277
4.61667	1.84667	-186	276
4.625	1.85	-174	282
4.63333	1.85333	-162	294
4.64167	1.85667	-165	297
4.65	1.86	-167	291
4.65833	1.86333	-164	294
4.66667	1.86667	-168	316
4.675	1.87	-171	340
4.68333	1.87333	-178	356
4.69167	1.87667	-196	361
4.7	1.88	-218	359
4.70833	1.88333	-233	352
4.71667	1.88667	-230	340
4.725	1.89	-217	324
4.73333	1.89333	-205	306
4.74167	1.89667	-193	295
4.75	1.9	-184	296
4.75833	1.90333	-174	299
4.76667	1.90667	-162	307
4.775	1.91	-157	315
4.78333	1.91333	-158	314
4.79167	1.91667	-161	310
4.8	1.92	-164	304
4.80833	1.92333	-152	301
4.81667	1.92667	-132	306
4.825	1.93	-119	304
4.83333	1.93333	-112	293
4.84167	1.93667	-114	287
4.85	1.94	-124	294
4.85833	1.94333	-137	321
4.86667	1.94667	-151	352
4.875	1.95	-164	365
4.88333	1.95333	-178	373
4.89167	1.95667	-190	391
4.9	1.96	-202	402
4.90833	1.96333	-208	405
4.91667	1.96667	-203	399
4.925	1.97	-192	393
4.93333	1.97333	-182	401
4.94167	1.97667	-167	408
4.95	1.98	-153	411
4.95833	1.98333	-150	425
4.96667	1.98667	-156	435
4.975	1.99	-165	428
4.98333	1.99333	-175	415
4.99167	1.99667	-186	407
5	2	-195	404
5.00833	2.00333	-198	410
5.01667	2.00667	-196	417
5.025	2.01	-193	414
5.03333	2.01333	-192	405
5.04167	2.01667	-195	404
5.05	2.02	-204	410
5.05833	2.02333	-219	411
5.06667	2.02667	-226	393
5.075	2.03	-225	358
5.08333	2.03333	-219	326
5.09167	2.03667	-212	308
5.1	2.04	-204	298
5.10833	2.04333	-193	289
5.11667	2.04667	-183	286
5.125	2.05	-170	296
5.13333	2.05333	-164	315
5.14167	2.05667	-160	326
5.15	2.06	-143	320
5.15833	2.06333	-128	321
5.16667	2.06667	-136	344
5.175	2.07	-150	364
5.18333	2.07333	-155	364
5.19167	2.07667	-154	352
5.2	2.08	-159	347
5.20833	2.08333	-166	363
5.21667	2.08667	-161	383
5.225	2.09	-155	396
5.23333	2.09333	-159	413
5.24167	2.09667	-170	433
5.25	2.1	-184	446
5.25833	2.10333	-187	459
5.26667	2.10667	-181	469
5.275	2.11	-180	468
5.28333	2.11333	-188	461
5.29167	2.11667	-199	459
5.3	2.12	-201	463
5.30833	2.12333	-197	468
5.31667	2.12667	-193	467
5.325	2.13	-191	463
5.33333	2.13333	-187	464
5.34167	2.13667	-181	468
5.35	2.14	-172	478
5.35833	2.14333	-156	498
5.36667	2.14667	-131	513
5.375	2.15	-110	514
5.38333	2.15333	-106	500
5.39167	2.15667	-112	479
5.4	2.16	-125	466
5.40833	2.16333	-138	454
5.41667	2.16667	-147	430
5.425	2.17	-160	406
5.43333	2.17333	-174	397
5.44167	2.17667	-171	400
5.45	2.18	-150	406
5.45833	2.18333	-123	412
5.46667	2.18667	-107	420
5.475	2.19	-105	421
5.48333	2.19333	-105	413
5.49167	2.19667	-102	407
5.5	2.2	-104	411
5.50833	2.20333	-110	422
5.51667	2.20667	-116	420
5.525	2.21	-114	405
5.53333	2.21333	-107	392
5.54167	2.21667	-108	391
5.55	2.22	-121	402
5.55833	2.22333	-145	428
5.56667	2.22667	-166	449
5.575	2.23	-170	453
5.58333	2.23333	-158	455
5.59167	2.23667	-153	462
5.6	2.24	-151	464
5.60833	2.24333	-136	456
5.61667	2.24667	-116	445
5.625	2.25	-104	441
5.63333	2.25333	-99	441
5.64167	2.25667	-90	443
5.65	2.26	-80	450
5.65833	2.26333	-81	459
5.66667	2.26667	-87	465
5.675	2.27	-93	478
5.68333	2.27333	-107	491
5.69167	2.27667	-127	487
5.7	2.28	-143	481
5.70833	2.28333	-160	479
5.71667	2.28667	-172	469
5.725	2.29	-172	458
5.73333	2.29333	-177	456
5.74167	2.29667	-185	455
5.75	2.3	-182	451
5.75833	2.30333	-173	450
5.76667	2.30667	-162	453
5.775	2.31	-148	445
5.78333	2.31333	-141	420
5.79167	2.31667	-146	399
5.8	2.32	-149	386
5.80833	2.32333	-150	384
5.81667	2.32667	-160	398
5.825	2.33	-164	411
5.83333	2.33333	-156	410
5.84167	2.33667	-155	411
5.85	2.34	-161	421
5.85833	2.34333	-155	426
5.86667	2.34667	-145	423
5.875	2.35	-141	422
5.88333	2.35333	-141	421
5.89167	2.35667	-140	410
5.9	2.36	-142	394
5.90833	2.36333	-142	384
5.91667	2.36667	-138	374
5.925	2.37	-134	359
5.93333	2.37333	-127	353
5.94167	2.37667	-122	357
5.95	2.38	-126	360
5.95833	2.38333	-129	351
5.96667	2.38667	-128	340
5.975	2.39	-130	345
5.98333	2.39333	-133	356
5.99167	2.39667	-135	360
6	2.4	-134	364
6.00833	2.40333	-126	373
6.01667	2.40667	-109	383
6.025	2.41	-89	396
6.03333	2.41333	-74	413
6.04167	2.41667	-65	430
6.05	2.42	-59	444
6.05833	2.42333	-62	452
6.06667	2.42667	-72	456
6.075	2.43	-76	458
6.08333	2.43333	-76	450
6.09167	2.43667	-74	442
6.1	2.44	-79	450
6.10833	2.44333	-101	471
6.11667	2.44667	-129	495
6.125	2.45	-148	505
6.13333	2.45333	-158	504
6.14167	2.45667	-169	501
6.15	2.46	-173	499
6.15833	2.46333	-167	494
6.16667	2.46667	-159	491
6.175	2.47	-152	498
6.18333	2.47333	-142	507
6.19167	2.47667	-126	506
6.2	2.48	-114	500
6.20833	2.48333	-116	502
6.21667	2.48667	-122	518
6.225	2.49	-121	545
6.23333	2.49333	-111	567
6.24167	2.49667	-100	578
6.25	2.5	-97	573
6.25833	2.50333	-101	556
6.26667	2.50667	-109	545
6.275	2.51	-119	539
6.28333	2.51333	-128	532
6.29167	2.51667	-134	535
6.3	2.52	-140	544
6.30833	2.52333	-148	541
6.31667	2.52667	-157	520
6.325	2.53	-161	490
6.33333	2.53333	-158	465
6.34167	2.53667	-147	451
6.35	2.54	-133	446
6.35833	2.54333	-122	441
6.36667	2.54667	-116	428
6.375	2.55	-124	416
6.38333	2.55333	-142	414
6.39167	2.55667	-147	417
6.4	2.56	-135	420
6.40833	2.56333	-127	419
6.41667	2.56667	-131	415
6.425	2.57	-140	413
6.43333	2.57333	-144	415
6.44167	2.57667	-152	420
6.45	2.58	-158	419
6.45833	2.58333	-154	421
6.46667	2.58667	-147	436
6.475	2.59	-136	454
6.48333	2.59333	-129	456
6.49167	2.59667	-134	449
6.5	2.6	-138	443
6.50833	2.60333	-132	440
6.51667	2.60667	-128	444
6.525	2.61	-136	456
6.53333	2.61333	-155	464
6.54167	2.61667	-175	466
6.55	2.62	-185	461
6.55833	2.62333	-182	449
6.56667	2.62667	-169	441
6.575	2.63	-155	448
6.58333	2.63333	-150	465
6.59167	2.63667	-155	480
6.6	2.64	-157	492
6.60833	2.64333	-151	500
6.61667	2.64667	-143	486
6.625	2.65	-137	459
6.63333	2.65333	-134	442
6.64167	2.65667	-131	444
6.65	2.66	-134	464
6.65833	2.66333	-143	489
6.66667	2.66667	-145	500
6.675	2.67	-140	507
6.68333	2.67333	-133	513
6.69167	2.67667	-128	518
6.7	2.68	-136	525
6.70833	2.68333	-154	531
6.71667	2.68667	-170	539
6.725	2.69	-185	548
6.73333	2.69333	-194	557
6.74167	2.69667	-197	569
6.75	2.7	-188	570
6.75833	2.70333	-168	556
6.76667	2.70667	-148	555
6.775	2.71	-139	574
6.78333	2.71333	-136	593
6.79167	2.71667	-130	608
6.8	2.72	-117	622
6.80833	2.72333	-103	618
6.81667	2.72667	-104	595
6.825	2.73	-121	573
6.83333	2.73333	-141	554
6.84167	2.73667	-157	546
6.85	2.74	-169	560
6.85833	2.74333	-174	583
6.86667	2.74667	-168	592
6.875	2.75	-156	595
6.88333	2.75333	-157	602
6.89167	2.75667	-168	608
6.9	2.76	-165	609
6.90833	2.76333	-151	604
6.91667	2.76667	-144	593
6.925	2.77	-142	588
6.93333	2.77333	-143	591
6.94167	2.77667	-152	596
6.95	2.78	-170	599
6.95833	2.78333	-181	610
6.96667	2.78667	-175	627
6.975	2.79	-171	630
6.98333	2.79333	-182	621
6.99167	2.79667	-197	616
7	2.8	-208	621
7.00833	2.80333	-204	621
7.01667	2.80667	-177	607
7.025	2.81	-144	588
7.03333	2.81333	-125	571
7.04167	2.81667	-120	563
7.05	2.82	-119	570
7.05833	2.82333	-124	592
7.06667	2.82667	-139	607
7.075	2.83	-163	600
7.08333	2.83333	-183	589
7.09167	2.83667	-198	593
7.1	2.84	-211	603
7.10833	2.84333	-219	611
7.11667	2.84667	-222	615
7.125	2.85	-221	612
7.13333	2.85333	-214	608
7.14167	2.85667	-205	605
7.15	2.86	-190	606
7.15833	2.86333	-173	617
7.16667	2.86667	-171	632
7.175	2.87	-185	643
7.18333	2.87333	-196	652
7.19167	2.87667	-186	665
7.2	2.88	-156	678
7.20833	2.88333	-131	688
7.21667	2.88667	-123	685
7.225	2.89	-132	663
7.23333	2.89333	-153	636
7.24167	2.89667	-178	627
7.25	2.9	-196	631
7.25833	2.90333	-189	639
7.26667	2.90667	-163	645
7.275	2.91	-142	644
7.28333	2.91333	-136	641
7.29167	2.91667	-144	654
7.3	2.92	-153	678
7.30833	2.92333	-156	694
7.31667	2.92667	-160	690
7.325	2.93	-172	670
7.33333	2.93333	-185	634
7.34167	2.93667	-190	586
7.35	2.94	-195	551
7.35833	2.94333	-194	540
7.36667	2.94667	-177	540
7.375	2.95	-155	544
7.38333	2.95333	-144	567
7.39167	2.95667	-147	617
7.4	2.96	-157	659
7.40833	2.96333	-158	669
7.41667	2.96667	-157	667
7.425	2.97	-163	668
7.43333	2.97333	-170	676
7.44167	2.97667	-180	684
7.45	2.98	-189	680
7.45833	2.98333	-182	675
7.46667	2.98667	-155	676
7.475	2.99	-127	671
7.48333	2.99333	-134	665
7.49167	2.99667	-174	660
7.5	3	-205	661
7.50833	3.00333	-216	675
7.51667	3.00667	-220	691
7.525	3.01	-218	708
7.53333	3.01333	-214	723
7.54167	3.01667	-210	734
7.55	3.02	-201	745
7.55833	3.02333	-189	745
7.56667	3.02667	-176	726
7.575	3.03	-166	707
7.58333	3.03333	-161	707
7.59167	3.03667	-153	717
7.6	3.04	-143	729
7.60833	3.04333	-141	747
7.61667	3.04667	-148	760
7.625	3.05	-165	757
7.63333	3.05333	-189	748
7.64167	3.05667	-213	740
7.65	3.06	-233	731
7.65833	3.06333	-246	718
7.66667	3.06667	-257	713
7.675	3.07	-260	723
7.68333	3.07333	-255	729
7.69167	3.07667	-245	725
7.7	3.08	-233	723
7.70833	3.08333	-238	721
7.71667	3.08667	-262	715
7.725	3.09	-279	710
7.73333	3.09333	-275	714
7.74167	3.09667	-260	732
7.75	3.1	-254	758
7.75833	3.10333	-262	775
7.76667	3.10667	-274	768
7.775	3.11	-283	753
7.78333	3.11333	-278	757
7.79167	3.11667	-265	770
7.8	3.12	-250	778
7.80833	3.12333	-240	784
7.81667	3.12667	-242	793
7.825	3.13	-250	798
7.83333	3.13333	-248	796
7.84167	3.13667	-230	787
7.85	3.14	-211	771
7.85833	3.14333	-202	757
7.86667	3.14667	-193	749
7.875	3.15	-175	743
7.88333	3.15333	-159	740
7.89167	3.15667	-162	735
7.9	3.16	-183	726
7.90833	3.16333	-191	719
7.91667	3.16667	-179	719
7.925	3.17	-164	714
7.93333	3.17333	-155	697
7.94167	3.17667	-157	685
7.95	3.18	-172	689
7.95833	3.18333	-183	706
7.96667	3.18667	-179	724
7.975	3.19	-171	732
7.98333	3.19333	-161	740
7.99167	3.19667	-152	750
8	3.2	-148	755
8.00833	3.20333	-146	756
8.01667	3.20667	-150	745
8.025	3.21	-161	728
8.03333	3.21333	-172	721
8.04167	3.21667	-180	720
8.05	3.22	-187	730
8.05833	3.22333	-190	753
8.06667	3.22667	-192	765
8.075	3.23	-192	758
8.08333	3.23333	-200	752
8.09167	3.23667	-226	753
8.1	3.24	-256	754
8.10833	3.24333	-272	752
8.11667	3.24667	-273	753
8.125	3.25	-265	756
8.13333	3.25333	-259	758
8.14167	3.25667	-250	759
8.15	3.26	-232	754
8.15833	3.26333	-221	751
8.16667	3.26667	-224	752
8.175	3.27	-229	745
8.18333	3.27333	-225	731
8.19167	3.27667	-209	720
8.2	3.28	-201	724
8.20833	3.28333	-209	741
8.21667	3.28667	-212	756
8.225	3.29	-197	754
8.23333	3.29333	-176	725
8.24167	3.29667	-159	689
8.25	3.3	-158	677
8.25833	3.30333	-176	695
8.26667	3.30667	-193	727
8.275	3.31	-191	751
8.28333	3.31333	-181	762
8.29167	3.31667	-187	767
8.3	3.32	-206	770
8.30833	3.32333	-219	768
8.31667	3.32667	-231	759
8.325	3.33	-245	753
8.33333	3.33333	-250	760
8.34167	3.33667	-248	771
8.35	3.34	-240	779
8.35833	3.34333	-220	787
8.36667	3.34667	-209	798
8.375	3.35	-221	799
8.38333	3.35333	-243	786
8.39167	3.35667	-263	763
8.4	3.36	-278	739
8.40833	3.36333	-285	724
8.41667	3.36667	-285	724
8.425	3.37	-276	736
8.43333	3.37333	-250	746
8.44167	3.37667	-209	744
8.45	3.38	-182	731
8.45833	3.38333	-189	715
8.46667	3.38667	-209	713
8.475	3.39	-216	728
8.48333	3.39333	-214	735
8.49167	3.39667	-222	730
8.5	3.4	-236	736
8.50833	3.40333	-238	748
8.51667	3.40667	-221	746
8.525	3.41	-212	736
8.53333	3.41333	-222	736
8.54167	3.41667	-233	746
8.55	3.42	-243	754
8.55833	3.42333	-247	752
8.56667	3.42667	-237	741
8.575	3.43	-223	729
8.58333	3.43333	-224	710
8.59167	3.43667	-242	683
8.6	3.44	-256	660
8.60833	3.44333	-253	653
8.61667	3.44667	-235	658
8.625	3.45	-204	666
8.63333	3.45333	-173	674
8.64167	3.45667	-159	675
8.65	3.46	-177	668
8.65833	3.46333	-206	651
8.66667	3.46667	-225	639
8.675	3.47	-236	639
8.68333	3.47333	-244	644
8.69167	3.47667	-249	656
8.7	3.48	-251	674
8.70833	3.48333	-256	687
8.71667	3.48667	-262	693
8.725	3.49	-263	695
8.73333	3.49333	-259	704
8.74167	3.49667	-255	711
8.75	3.5	-254	709
8.75833	3.50333	-259	704
8.76667	3.50667	-259	703
8.775	3.51	-253	717
8.78333	3.51333	-255	742
8.79167	3.51667	-264	761
8.8	3.52	-270	768
8.80833	3.52333	-279	766
8.81667	3.52667	-280	761
8.825	3.53	-272	760
8.83333	3.53333	-261	765
8.84167	3.53667	-260	766
8.85	3.54	-282	750
8.85833	3.54333	-310	728
8.86667	3.54667	-313	713
8.875	3.55	-294	709
8.88333	3.55333	-275	715
8.89167	3.55667	-267	727
8.9	3.56	-261	737
8.90833	3.56333	-248	732
8.91667	3.56667	-231	723
8.925	3.57	-216	724
8.93333	3.57333	-201	726
8.94167	3.57667	-196	725
8.95	3.58	-210	721
8.95833	3.58333	-232	708
8.96667	3.58667	-238	696
8.975	3.59	-230	697
8.98333	3.59333	-235	704
8.99167	3.59667	-244	710
9	3.6	-234	712
9.00833	3.60333	-221	713
9.01667	3.60667	-225	714
9.025	3.61	-237	726
9.03333	3.61333	-249	738
9.04167	3.61667	-257	745
9.05	3.62	-268	752
9.05833	3.62333	-276	757
9.06667	3.62667	-269	761
9.075	3.63	-252	765
9.08333	3.63333	-230	759
9.09167	3.63667	-210	742
9.1	3.64	-207	721
9.10833	3.64333	-219	704
9.11667	3.64667	-231	704
9.125	3.65	-239	710
9.13333	3.65333	-242	721
9.14167	3.65667	-239	739
9.15	3.66	-240	750
9.15833	3.66333	-240	756
9.16667	3.66667	-228	767
9.175	3.67	-205	767
9.18333	3.67333	-182	756
9.19167	3.67667	-170	748
9.2	3.68	-167	739
9.20833	3.68333	-166	731
9.21667	3.68667	-170	723
9.225	3.69	-174	710
9.23333	3.69333	-171	699
9.24167	3.69667	-173	701
9.25	3.7	-185	717
9.25833	3.70333	-194	731
9.26667	3.70667	-194	723
9.275	3.71	-192	694
9.28333	3.71333	-193	663
9.29167	3.71667	-191	648
9.3	3.72	-189	660
9.30833	3.72333	-184	688
9.31667	3.72667	-179	712
9.325	3.73	-183	723
9.33333	3.73333	-191	720
9.34167	3.73667	-191	712
9.35	3.74	-191	703
9.35833	3.74333	-197	699
9.36667	3.74667	-200	709
9.375	3.75	-195	722
9.38333	3.75333	-189	729
9.39167	3.75667	-192	728
9.4	3.76	-204	719
9.40833	3.76333	-217	713
9.41667	3.76667	-226	714
9.425	3.77	-236	719
9.43333	3.77333	-243	723
9.44167	3.77667	-241	720
9.45	3.78	-230	701
9.45833	3.78333	-217	672
9.46667	3.78667	-206	656
9.475	3.79	-192	656
9.48333	3.79333	-187	653
9.49167	3.79667	-202	641
9.5	3.8	-228	638
9.50833	3.80333	-245	650
9.51667	3.80667	-241	667
9.525	3.81	-225	675
9.53333	3.81333	-210	674
9.54167	3.81667	-189	678
9.55	3.82	-170	692
9.55833	3.82333	-170	713
9.56667	3.82667	-177	735
9.575	3.83	-185	748
9.58333	3.83333	-198	745
9.59167	3.83667	-204	735
9.6	3.84	-201	724
9.60833	3.84333	-194	718
9.61667	3.84667	-184	720
9.625	3.85	-177	711
9.63333	3.85333	-184	699
9.64167	3.85667	-197	694
9.65	3.86	-200	693
9.65833	3.86333	-201	695
9.66667	3.86667	-211	697
9.675	3.87	-220	693
9.68333	3.87333	-209	701
9.69167	3.87667	-180	729
9.7	3.88	-159	758
9.70833	3.88333	-158	769
9.71667	3.88667	-178	757
9.725	3.89	-197	739
9.73333	3.89333	-210	728
9.74167	3.89667	-224	722
9.75	3.9	-249	723
9.75833	3.90333	-278	736
9.76667	3.90667	-293	745
9.775	3.91	-287	739
9.78333	3.91333	-273	723
9.79167	3.91667	-264	719
9.8	3.92	-271	730
9.80833	3.92333	-290	734
9.81667	3.92667	-300	719
9.825	3.93	-296	696
9.83333	3.93333	-286	685
9.84167	3.93667	-283	688
9.85	3.94	-288	694
9.85833	3.94333	-283	701
9.86667	3.94667	-268	709
9.875	3.95	-256	718
9.88333	3.95333	-245	718
9.89167	3.95667	-237	703
9.9	3.96	-240	688
9.90833	3.96333	-247	687
9.91667	3.96667	-249	697
9.925	3.97	-246	711
9.93333	3.97333	-245	721
9.94167	3.97667	-245	720
9.95	3.98	-237	716
9.95833	3.98333	-226	719
9.96667	3.98667	-220	724
9.975	3.99	-213	722
9.98333	3.99333	-195	716
9.99167	3.99667	-170	714
10	4	-152	706
10.0083	4.00333	-155	696
10.0167	4.00667	-173	696
10.025	4.01	-192	705
10.0333	4.01333	-214	710
10.0417	4.01667	-240	703
10.05	4.02	-262	691
10.0583	4.02333	-271	680
10.0667	4.02667	-255	675
10.075	4.03	-231	669
10.0833	4.03333	-225	663
10.0917	4.03667	-226	673
10.1	4.04	-206	695
10.1083	4.04333	-177	716
10.1167	4.04667	-158	733
10.125	4.05	-153	740
10.1333	4.05333	-154	733
10.1417	4.05667	-161	722
10.15	4.06	-174	720
10.1583	4.06333	-179	731
10.1667	4.06667	-170	747
10.175	4.07	-163	762
10.1833	4.07333	-162	774
10.1917	4.07667	-162	775
10.2	4.08	-164	767
10.2083	4.08333	-170	757
10.2167	4.08667	-179	749
10.225	4.09	-191	740
10.2333	4.09333	-194	731
10.2417	4.09667	-183	732
10.25	4.1	-168	747
10.2583	4.10333	-156	764
10.2667	4.10667	-148	767
10.275	4.11	-145	759
10.2833	4.11333	-151	752
10.2917	4.11667	-154	755
10.3	4.12	-146	766
10.3083	4.12333	-134	782
10.3167	4.12667	-123	792
10.325	4.13	-120	793
10.3333	4.13333	-124	786
10.3417	4.13667	-131	772
10.35	4.14	-137	755
10.3583	4.14333	-144	739
10.3667	4.14667	-150	728
10.375	4.15	-158	734
10.3833	4.15333	-166	751
10.3917	4.15667	-167	762
10.4	4.16	-170	762
10.4083	4.16333	-182	761
10.4167	4.16667	-196	768
10.425	4.17	-203	777
10.4333	4.17333	-195	779
10.4417	4.17667	-177	773
10.45	4.18	-160	761
10.4583	4.18333	-159	751
10.4667	4.18667	-169	744
10.475	4.19	-177	741
10.4833	4.19333	-176	747
10.4917	4.19667	-178	753
10.5	4.2	-189	748
10.5083	4.20333	-200	733
10.5167	4.20667	-207	719
10.525	4.21	-197	711
10.5333	4.21333	-175	711
10.5417	4.21667	-163	717
10.55	4.22	-164	720
10.5583	4.22333	-173	726
10.5667	4.22667	-193	740
10.575	4.23	-216	759
10.5833	4.23333	-216	790
10.5917	4.23667	-193	822
10.6	4.24	-169	829
10.6083	4.24333	-150	815
10.6167	4.24667	-136	795
10.625	4.25	-128	776
10.6333	4.25333	-124	766
10.6417	4.25667	-125	757
10.65	4.26	-137	750
10.6583	4.26333	-152	743
10.6667	4.26667	-153	734
10.675	4.27	-139	733
10.6833	4.27333	-127	738
10.6917	4.27667	-118	746
10.7	4.28	-106	750
10.7083	4.28333	-103	754
10.7167	4.28667	-115	763
10.725	4.29	-126	778
10.7333	4.29333	-128	796
10.7417	4.29667	-132	810
10.75	4.3	-149	817
10.7583	4.30333	-175	822
10.7667	4.30667	-192	819
10.775	4.31	-195	818
10.7833	4.31333	-190	827
10.7917	4.31667	-184	832
10.8	4.32	-174	830
10.8083	4.32333	-159	831
10.8167	4.32667	-142	827
10.825	4.33	-135	815
10.8333	4.33333	-137	804
10.8417	4.33667	-142	790
10.85	4.34	-150	769
10.8583	4.34333	-169	751
10.8667	4.34667	-188	748
10.875	4.35	-191	763
10.8833	4.35333	-183	778
10.8917	4.35667	-174	787
10.9	4.36	-159	791
10.9083	4.36333	-141	796
10.9167	4.36667	-132	800
10.925	4.37	-136	796
10.9333	4.37333	-145	779
10.9417	4.37667	-148	754
10.95	4.38	-144	735
10.9583	4.38333	-149	731
10.9667	4.38667	-154	740
10.975	4.39	-144	738
10.9833	4.39333	-127	719
10.9917	4.39667	-124	701
11	4.4	-137	697
11.0083	4.40333	-155	701
11.0167	4.40667	-168	707
11.025	4.41	-165	716
11.0333	4.41333	-150	728
11.0417	4.41667	-137	738
11.05	4.42	-137	742
11.0583	4.42333	-143	740
11.0667	4.42667	-146	738
11.075	4.43	-138	735
11.0833	4.43333	-120	739
11.0917	4.43667	-109	755
11.1	4.44	-119	771
11.1083	4.44333	-149	782
11.1167	4.44667	-187	776
11.125	4.45	-212	761
11.1333	4.45333	-215	755
11.1417	4.45667	-206	758
11.15	4.46	-202	760
11.1583	4.46333	-204	761
11.1667	4.46667	-204	771
11.175	4.47	-199	783
11.1833	4.47333	-189	781
11.1917	4.47667	-177	769
11.2	4.48	-176	759
11.2083	4.48333	-179	763
11.2167	4.48667	-180	776
11.225	4.49	-188	778
11.2333	4.49333	-207	762
11.2417	4.49667	-224	750
11.25	4.5	-233	753
11.2583	4.50333	-239	760
11.2667	4.50667	-237	765
11.275	4.51	-233	768
11.2833	4.51333	-239	776
11.2917	4.51667	-249	790
11.3	4.52	-248	792
11.3083	4.52333	-237	785
11.3167	4.52667	-224	784
11.325	4.53	-214	790
11.3333	4.53333	-205	796
11.3417	4.53667	-192	801
11.35	4.54	-181	803
11.3583	4.54333	-187	809
11.3667	4.54667	-211	823
11.375	4.55	-232	828
11.3833	4.55333	-242	816
11.3917	4.55667	-244	796
11.4	4.56	-248	773
11.4083	4.56333	-259	751
11.4167	4.56667	-263	745
11.425	4.57	-261	753
11.4333	4.57333	-260	751
11.4417	4.57667	-256	742
11.45	4.58	-256	738
11.4583	4.58333	-264	734
11.4667	4.58667	-270	730
11.475	4.59	-265	728
11.4833	4.59333	-262	724
11.4917	4.59667	-264	726
11.5	4.6	-252	732
11.5083	4.60333	-224	738
11.5167	4.60667	-202	746
11.525	4.61	-193	751
11.5333	4.61333	-198	759
11.5417	4.61667	-212	773
11.55	4.62	-235	788
11.5583	4.62333	-248	783
11.5667	4.62667	-248	751
11.575	4.63	-243	725
11.5833	4.63333	-229	720
11.5917	4.63667	-217	712
11.6	4.64	-217	700
11.6083	4.64333	-227	693
11.6167	4.64667	-245	684
11.625	4.65	-254	677
11.6333	4.65333	-243	679
11.6417	4.65667	-228	687
11.65	4.66	-217	694
11.6583	4.66333	-213	701
11.6667	4.66667	-221	708
11.675	4.67	-241	717
11.6833	4.67333	-255	738
11.6917	4.67667	-257	762
11.7	4.68	-250	769
11.7083	4.68333	-238	765
11.7167	4.68667	-229	767
11.725	4.69	-222	775
11.7333	4.69333	-217	776
11.7417	4.69667	-214	782
11.75	4.7	-200	794
11.7583	4.70333	-174	793
11.7667	4.70667	-161	778
11.775	4.71	-176	760
11.7833	4.71333	-205	741
11.7917	4.71667	-229	718
11.8	4.72	-246	702
11.8083	4.72333	-256	706
11.8167	4.72667	-265	729
11.825	4.73	-272	753
11.8333	4.73333	-266	766
11.8417	4.73667	-256	775
11.85	4.74	-256	790
11.8583	4.74333	-257	808
11.8667	4.74667	-251	824
11.875	4.75	-237	826
11.8833	4.75333	-224	809
11.8917	4.75667	-222	793
11.9	4.76	-226	784
11.9083	4.76333	-234	783
11.9167	4.76667	-247	793
11.925	4.77	-250	795
11.9333	4.77333	-240	789
11.9417	4.77667	-225	788
11.95	4.78	-215	789
11.9583	4.78333	-215	781
11.9667	4.78667	-216	771
11.975	4.79	-214	768
11.9833	4.79333	-219	763
11.9917	4.79667	-236	755
12	4.8	-251	746
12.0083	4.80333	-251	736
12.0167	4.80667	-248	739
12.025	4.81	-254	763
12.0333	4.81333	-261	794
12.0417	4.81667	-257	817
12.05	4.82	-250	827
12.0583	4.82333	-244	828
12.0667	4.82667	-237	819
12.075	4.83	-228	799
12.0833	4.83333	-215	776
12.0917	4.83667	-200	751
12.1	4.84	-197	729
12.1083	4.84333	-207	729
12.1167	4.84667	-216	744
12.125	4.85	-222	753
12.1333	4.85333	-229	758
12.1417	4.85667	-231	762
12.15	4.86	-232	765
12.1583	4.86333	-229	760
12.1667	4.86667	-216	747
12.175	4.87	-203	745
12.1833	4.87333	-197	760
12.1917	4.87667	-202	772
12.2	4.88	-214	773
12.2083	4.88333	-223	775
12.2167	4.88667	-221	786
12.225	4.89	-227	801
12.2333	4.89333	-248	815
12.2417	4.89667	-260	833
12.25	4.9	-247	851
12.2583	4.90333	-222	859
12.2667	4.90667	-212	848
12.275	4.91	-224	822
12.2833	4.91333	-240	796
12.2917	4.91667	-247	782
12.3	4.92	-243	782
12.3083	4.92333	-230	782
12.3167	4.92667	-221	768
12.325	4.93	-225	751
12.3333	4.93333	-238	748
12.3417	4.93667	-250	751
12.35	4.94	-258	756
12.3583	4.94333	-267	771
12.3667	4.94667	-279	795
12.375	4.95	-279	818
12.3833	4.95333	-263	832
12.3917	4.95667	-245	827
12.4	4.96	-235	806
12.4083	4.96333	-237	787
12.4167	4.96667	-251	784
12.425	4.97	-263	782
12.4333	4.97333	-274	774
12.4417	4.97667	-289	774
12.45	4.98	-294	782
12.4583	4.98333	-278	783
12.4667	4.98667	-255	781
12.475	4.99	-254	782
12.4833	4.99333	-268	781
12.4917	4.99667	-274	776
12.5	5	-274	772
12.5083	5.00333	-281	776
12.5167	5.00667	-283	785
12.525	5.01	-278	783
12.5333	5.01333	-277	769
12.5417	5.01667	-279	764
12.55	5.02	-274	779
12.5583	5.02333	-266	812
12.5667	5.02667	-255	844
12.575	5.03	-247	857
12.5833	5.03333	-245	854
12.5917	5.03667	-236	844
12.6	5.04	-223	828
12.6083	5.04333	-227	809
12.6167	5.04667	-248	797
12.625	5.05	-265	798
12.6333	5.05333	-263	815
12.6417	5.05667	-266	834
12.65	5.06	-280	828
12.6583	5.06333	-290	806
12.6667	5.06667	-285	784
12.675	5.07	-270	771
12.6833	5.07333	-264	775
12.6917	5.07667	-270	787
12.7	5.08	-276	793
12.7083	5.08333	-275	800
12.7167	5.08667	-274	817
12.725	5.09	-282	832
12.7333	5.09333	-292	844
12.7417	5.09667	-297	858
12.75	5.1	-309	861
12.7583	5.10333	-318	849
12.7667	5.10667	-321	831
12.775	5.11	-331	811
12.7833	5.11333	-344	801
12.7917	5.11667	-342	807
12.8	5.12	-329	820
12.8083	5.12333	-318	823
12.8167	5.12667	-308	806
12.825	5.13	-300	784
12.8333	5.13333	-296	770
12.8417	5.13667	-299	757
12.85	5.14	-317	752
12.8583	5.14333	-330	760
12.8667	5.14667	-323	777
12.875	5.15	-304	801
12.8833	5.15333	-287	824
12.8917	5.15667	-286	834
12.9	5.16	-293	830
12.9083	5.16333	-293	822
12.9167	5.16667	-285	811
12.925	5.17	-273	799
12.9333	5.17333	-263	794
12.9417	5.17667	-256	787
12.95	5.18	-253	780
12.9583	5.18333	-260	785
12.9667	5.18667	-264	799
12.975	5.19	-252	807
12.9833	5.19333	-243	800
12.9917	5.19667	-242	789
13	5.2	-250	790
13.0083	5.20333	-266	807
13.0167	5.20667	-280	821
13.025	5.21	-283	819
13.0333	5.21333	-275	811
13.0417	5.21667	-270	797
13.05	5.22	-273	782
13.0583	5.22333	-270	777
13.0667	5.22667	-259	780
13.075	5.23	-246	785
13.0833	5.23333	-237	795
13.0917	5.23667	-227	807
13.1	5.24	-209	814
13.1083	5.24333	-196	812
13.1167	5.24667	-194	803
13.125	5.25	-204	790
13.1333	5.25333	-223	781
13.1417	5.25667	-240	778
13.15	5.26	-255	775
13.1583	5.26333	-269	777
13.1667	5.26667	-282	791
13.175	5.27	-296	813
13.1833	5.27333	-319	831
13.1917	5.27667	-340	830
13.2	5.28	-339	824
13.2083	5.28333	-318	835
13.2167	5.28667	-291	853
13.225	5.29	-276	854
13.2333	5.29333	-274	832
13.2417	5.29667	-282	806
13.25	5.3	-297	794
13.2583	5.30333	-307	792
13.2667	5.30667	-303	785
13.275	5.31	-293	768
13.2833	5.31333	-294	754
13.2917	5.31667	-305	748
13.3	5.32	-303	747
13.3083	5.32333	-283	758
13.3167	5.32667	-272	779
13.325	5.33	-287	795
13.3333	5.33333	-320	805
13.3417	5.33667	-346	819
13.35	5.34	-352	838
13.3583	5.34333	-345	858
13.3667	5.34667	-338	869
13.375	5.35	-333	870
13.3833	5.35333	-325	869
13.3917	5.35667	-320	871
13.4	5.36	-323	871
13.4083	5.36333	-328	853
13.4167	5.36667	-339	826
13.425	5.37	-353	809
13.4333	5.37333	-352	812
13.4417	5.37667	-341	821
13.45	5.38	-335	824
13.4583	5.38333	-333	818
13.4667	5.38667	-330	810
13.475	5.39	-323	810
13.4833	5.39333	-308	817
13.4917	5.39667	-290	819
13.5	5.4	-286	816
13.5083	5.40333	-301	815
13.5167	5.40667	-316	824
13.525	5.41	-316	836
13.5333	5.41333	-314	848
13.5417	5.41667	-326	858
13.55	5.42	-354	854
13.5583	5.42333	-378	836
13.5667	5.42667	-376	820
13.575	5.43	-360	816
13.5833	5.43333	-350	824
13.5917	5.43667	-353	836
13.6	5.44	-362	844
13.6083	5.44333	-366	859
13.6167	5.44667	-355	883
13.625	5.45	-336	896
13.6333	5.45333	-324	893
13.6417	5.45667	-314	870
13.65	5.46	-301	832
13.6583	5.46333	-282	805
13.6667	5.46667	-259	806
13.675	5.47	-253	828
13.6833	5.47333	-266	852
13.6917	5.47667	-280	860
13.7	5.48	-289	857
13.7083	5.48333	-293	851
13.7167	5.48667	-286	851
13.725	5.49	-283	858
13.7333	5.49333	-293	864
13.7417	5.49667	-302	861
13.75	5.5	-312	858
13.7583	5.50333	-326	869
13.7667	5.50667	-336	893
13.775	5.51	-341	912
13.7833	5.51333	-335	913
13.7917	5.51667	-320	902
13.8	5.52	-309	900
13.8083	5.52333	-311	913
13.8167	5.52667	-319	920
13.825	5.53	-314	906
13.8333	5.53333	-293	883
13.8417	5.53667	-278	859
13.85	5.54	-277	850
13.8583	5.54333	-287	863
13.8667	5.54667	-308	880
13.875	5.55	-336	896
13.8833	5.55333	-356	917
13.8917	5.55667	-359	925
13.9	5.56	-343	908
13.9083	5.56333	-317	887
13.9167	5.56667	-300	873
13.925	5.57	-295	864
13.9333	5.57333	-294	861
13.9417	5.57667	-296	865
13.95	5.58	-302	866
13.9583	5.58333	-317	858
13.9667	5.58667	-329	844
13.975	5.59	-327	819
13.9833	5.59333	-319	790
13.9917	5.59667	-309	776
14	5.6	-297	772
14.0083	5.60333	-290	777
14.0167	5.60667	-289	782
14.025	5.61	-287	781
14.0333	5.61333	-283	784
14.0417	5.61667	-274	798
14.05	5.62	-273	807
14.0583	5.62333	-294	793
14.0667	5.62667	-328	771
14.075	5.63	-346	753
14.0833	5.63333	-341	744
14.0917	5.63667	-333	743
14.1	5.64	-328	747
14.1083	5.64333	-324	761
14.1167	5.64667	-320	777
14.125	5.65	-321	778
14.1333	5.65333	-331	766
14.1417	5.65667	-345	757
14.15	5.66	-346	759
14.1583	5.66333	-334	774
14.1667	5.66667	-326	792
14.175	5.67	-329	804
14.1833	5.67333	-334	808
14.1917	5.67667	-328	797
14.2	5.68	-302	774
14.2083	5.68333	-272	754
14.2167	5.68667	-263	749
14.225	5.69	-272	749
14.2333	5.69333	-289	744
14.2417	5.69667	-309	747
14.25	5.7	-321	759
14.2583	5.70333	-324	767
14.2667	5.70667	-317	773
14.275	5.71	-299	779
14.2833	5.71333	-284	777
14.2917	5.71667	-279	764
14.3	5.72	-282	752
14.3083	5.72333	-298	754
14.3167	5.72667	-316	761
14.325	5.73	-328	767
14.3333	5.73333	-322	774
14.3417	5.73667	-304	775
14.35	5.74	-291	772
14.3583	5.74333	-285	776
14.3667	5.74667	-288	789
14.375	5.75	-308	799
14.3833	5.75333	-335	790
14.3917	5.75667	-360	768
14.4	5.76	-372	749
14.4083	5.76333	-367	748
14.4167	5.76667	-364	760
14.425	5.77	-362	763
14.4333	5.77333	-355	758
14.4417	5.77667	-355	768
14.45	5.78	-365	792
14.4583	5.78333	-383	819
14.4667	5.78667	-400	840
14.475	5.79	-410	850
14.4833	5.79333	-407	839
14.4917	5.79667	-390	822
14.5	5.8	-370	818
14.5083	5.80333	-362	828
14.5167	5.80667	-379	844
14.525	5.81	-402	860
14.5333	5.81333	-401	864
14.5417	5.81667	-385	861
14.55	5.82	-375	869
14.5583	5.82333	-372	886
14.5667	5.82667	-374	893
14.575	5.83	-371	878
14.5833	5.83333	-363	854
14.5917	5.83667	-364	830
14.6	5.84	-372	808
14.6083	5.84333	-372	781
14.6167	5.84667	-374	753
14.625	5.85	-384	734
14.6333	5.85333	-390	734
14.6417	5.85667	-390	750
14.65	5.86	-391	766
14.6583	5.86333	-394	774
14.6667	5.86667	-406	778
14.675	5.87	-426	774
14.6833	5.87333	-432	767
14.6917	5.87667	-423	768
14.7	5.88	-421	772
14.7083	5.88333	-420	772
14.7167	5.88667	-416	773
14.725	5.89	-412	774
14.7333	5.89333	-403	774
14.7417	5.89667	-383	781
14.75	5.9	-360	789
14.7583	5.90333	-344	782
14.7667	5.90667	-340	778
14.775	5.91	-352	785
14.7833	5.91333	-366	791
14.7917	5.91667	-371	798
14.8	5.92	-380	806
14.8083	5.92333	-399	805
14.8167	5.92667	-416	800
14.825	5.93	-417	799
14.8333	5.93333	-403	804
14.8417	5.93667	-381	812
14.85	5.94	-363	825
14.8583	5.94333	-358	839
14.8667	5.94667	-364	852
14.875	5.95	-371	858
14.8833	5.95333	-372	855
14.8917	5.95667	-370	859
14.9	5.96	-363	874
14.9083	5.96333	-357	889
14.9167	5.96667	-356	901
14.925	5.97	-349	899
14.9333	5.97333	-334	880
14.9417	5.97667	-319	866
14.95	5.98	-310	872
14.9583	5.98333	-316	877
14.9667	5.98667	-334	866
14.975	5.99	-354	849
14.9833	5.99333	-370	848
14.9917	5.99667	-380	867
15	6	-389	882
15.0083	6.00333	-387	883
15.0167	6.00667	-373	882
15.025	6.01	-365	883
15.0333	6.01333	-355	882
15.0417	6.01667	-348	880
15.05	6.02	-351	887
15.0583	6.02333	-356	897
15.0667	6.02667	-359	907
15.075	6.03	-357	919
15.0833	6.03333	-347	925
15.0917	6.03667	-338	927
15.1	6.04	-337	933
15.1083	6.04333	-342	936
15.1167	6.04667	-353	925
15.125	6.05	-367	903
15.1333	6.05333	-375	882
15.1417	6.05667	-372	867
15.15	6.06	-360	851
15.1583	6.06333	-354	842
15.1667	6.06667	-351	846
15.175	6.07	-348	856
15.1833	6.07333	-348	875
15.1917	6.07667	-340	897
15.2	6.08	-323	907
15.2083	6.08333	-305	909
15.2167	6.08667	-293	915
15.225	6.09	-290	924
15.2333	6.09333	-300	926
15.2417	6.09667	-315	915
15.25	6.1	-324	902
15.2583	6.10333	-327	894
15.2667	6.10667	-328	888
15.275	6.11	-333	877
15.2833	6.11333	-341	862
15.2917	6.11667	-350	854
15.3	6.12	-354	857
15.3083	6.12333	-346	855
15.3167	6.12667	-334	836
15.325	6.13	-340	822
15.3333	6.13333	-361	821
15.3417	6.13667	-374	821
15.35	6.14	-376	825
15.3583	6.14333	-376	835
15.3667	6.14667	-380	840
15.375	6.15	-389	844
15.3833	6.15333	-392	848
15.3917	6.15667	-389	855
15.4	6.16	-387	861
15.4083	6.16333	-382	867
15.4167	6.16667	-371	881
15.425	6.17	-358	885
15.4333	6.17333	-351	859
15.4417	6.17667	-355	814
15.45	6.18	-360	772
15.4583	6.18333	-364	750
15.4667	6.18667	-352	742
15.475	6.19	-320	746
15.4833	6.19333	-300	758
15.4917	6.19667	-301	763
15.5	6.2	-310	766
15.5083	6.20333	-324	769
15.5167	6.20667	-341	766
15.525	6.21	-356	768
15.5333	6.21333	-368	777
15.5417	6.21667	-370	783
15.55	6.22	-356	783
15.5583	6.22333	-347	780
15.5667	6.22667	-348	783
15.575	6.23	-350	792
15.5833	6.23333	-353	804
15.5917	6.23667	-352	815
15.6	6.24	-348	822
15.6083	6.24333	-354	834
15.6167	6.24667	-371	849
15.625	6.25	-384	849
15.6333	6.25333	-394	835
15.6417	6.25667	-402	823
15.65	6.26	-404	811
15.6583	6.26333	-399	797
15.6667	6.26667	-388	798
15.675	6.27	-383	811
15.6833	6.27333	-388	819
15.6917	6.27667	-391	821
15.7	6.28	-388	818
15.7083	6.28333	-380	806
15.7167	6.28667	-369	785
15.725	6.29	-370	769
15.7333	6.29333	-388	765
15.7417	6.29667	-403	762
15.75	6.3	-408	757
15.7583	6.30333	-411	770
15.7667	6.30667	-405	800
15.775	6.31	-392	829
15.7833	6.31333	-384	851
15.7917	6.31667	-387	857
15.8	6.32	-392	845
15.8083	6.32333	-390	832
15.8167	6.32667	-387	828
15.825	6.33	-387	828
15.8333	6.33333	-389	823
15.8417	6.33667	-391	816
15.85	6.34	-396	827
15.8583	6.34333	-400	849
15.8667	6.34667	-405	853
15.875	6.35	-409	839
15.8833	6.35333	-410	822
15.8917	6.35667	-404	806
15.9	6.36	-380	790
15.9083	6.36333	-350	773
15.9167	6.36667	-327	762
15.925	6.37	-323	764
15.9333	6.37333	-332	770
15.9417	6.37667	-342	782
15.95	6.38	-352	804
15.9583	6.38333	-362	828
15.9667	6.38667	-370	844
15.975	6.39	-373	850
15.9833	6.39333	-375	844
15.9917	6.39667	-381	832
16	6.4	-392	827
16.0083	6.40333	-394	834
16.0167	6.40667	-380	845
16.025	6.41	-367	847
16.0333	6.41333	-369	833
16.0417	6.41667	-379	811
16.05	6.42	-390	802
16.0583	6.42333	-400	806
16.0667	6.42667	-409	822
16.075	6.43	-414	837
16.0833	6.43333	-406	843
16.0917	6.43667	-373	853
16.1	6.44	-330	872
16.1083	6.44333	-295	887
16.1167	6.44667	-273	888
16.125	6.45	-271	873
16.1333	6.45333	-290	849
16.1417	6.45667	-318	834
16.15	6.46	-335	829
16.1583	6.46333	-338	827
16.1667	6.46667	-336	835
16.175	6.47	-337	861
16.1833	6.47333	-339	890
16.1917	6.47667	-333	895
16.2	6.48	-331	878
16.2083	6.48333	-337	866
16.2167	6.48667	-343	864
16.225	6.49	-350	865
16.2333	6.49333	-359	856
16.2417	6.49667	-365	845
16.25	6.5	-368	852
16.2583	6.50333	-365	872
16.2667	6.50667	-348	882
16.275	6.51	-326	876
16.2833	6.51333	-319	866
16.2917	6.51667	-325	851
16.3	6.52	-327	844
16.3083	6.52333	-329	853
16.3167	6.52667	-337	859
16.325	6.53	-351	847
16.3333	6.53333	-374	825
16.3417	6.53667	-394	802
16.35	6.54	-391	780
16.3583	6.54333	-379	760
16.3667	6.54667	-369	740
16.375	6.55	-363	731
16.3833	6.55333	-365	739
16.3917	6.55667	-371	760
16.4	6.56	-371	788
16.4083	6.56333	-363	804
16.4167	6.56667	-353	805
16.425	6.57	-347	805
16.4333	6.57333	-345	802
16.4417	6.57667	-344	793
16.45	6.58	-345	785
16.4583	6.58333	-344	774
16.4667	6.58667	-336	760
16.475	6.59	-325	752
16.4833	6.59333	-324	746
16.4917	6.59667	-326	742
16.5	6.6	-330	737
16.5083	6.60333	-349	726
16.5167	6.60667	-367	716
16.525	6.61	-359	710
16.5333	6.61333	-333	704
16.5417	6.61667	-309	702
16.55	6.62	-293	712
16.5583	6.62333	-286	730
16.5667	6.62667	-300	754
16.575	6.63	-326	787
16.5833	6.63333	-337	820
16.5917	6.63667	-330	832
16.6	6.64	-309	827
16.6083	6.64333	-286	820
16.6167	6.64667	-275	816
16.625	6.65	-277	812
16.6333	6.65333	-285	809
[truncated: 4,555 more rows]

## Sheet: Suppl Fig S2a
First derivatives of fluorescence ratios at emission wavelengths of 350nm/330nm. Maxima of each dataset was taken as the melting temperature recorded for that replicate.
NorC WT substrate screening
Temperature (°C)	NorC WT apo				D-Glucose				Moxifloxacin				Sparfloxacin				Spermine				methyl-D-Glucose				Lactose				Sucrose				D-Galactose				Raffinose				L-Alanine				L-Valine				L-Leucine
20	0.001138	0.001295	0.001152	0.000831	0.000918	0.001022	0.001213	0.001261	0.001124	0.00092	0.001166	0.001102	0.000897	0.0013	0.000767	0.000576	0.00152	0.001122	0.001131	0.00126	0.000995	0.001025	0.000927	0.001281	0.000979	0.001417	0.001117	0.001277	0.001316	0.000946	0.000744	0.001093	0.001129	0.000979	0.001203	0.00094	0.001117	0.001061	0.001134	0.001041	0.000727	0.001188	0.00099	0.000923	0.001014	0.001138	0.001356	0.000929	0.001868
20.054	0.001137	0.001291	0.001148	0.000835	0.000924	0.001022	0.001211	0.001255	0.001124	0.000921	0.001167	0.001103	0.000898	0.001291	0.000768	0.000583	0.00151	0.001121	0.00113	0.001254	0.000996	0.001025	0.00093	0.001275	0.000981	0.001408	0.001116	0.001273	0.001312	0.000949	0.000751	0.00109	0.001128	0.000983	0.001199	0.000942	0.001116	0.001063	0.001132	0.001041	0.000736	0.001185	0.00099	0.000925	0.001016	0.001135	0.001351	0.000933	0.001853
20.107	0.001136	0.001287	0.001143	0.00084	0.000929	0.001022	0.001208	0.001249	0.001125	0.000922	0.001167	0.001104	0.000898	0.001283	0.00077	0.00059	0.001501	0.001119	0.001129	0.001249	0.000997	0.001025	0.000933	0.001269	0.000984	0.0014	0.001114	0.001268	0.001308	0.000951	0.000758	0.001086	0.001127	0.000986	0.001195	0.000943	0.001116	0.001065	0.001129	0.001041	0.000745	0.001182	0.000991	0.000927	0.001018	0.001132	0.001347	0.000937	0.001839
20.161	0.001135	0.001282	0.001139	0.000844	0.000935	0.001021	0.001206	0.001243	0.001125	0.000923	0.001167	0.001105	0.000898	0.001274	0.000772	0.000597	0.001491	0.001117	0.001128	0.001243	0.000997	0.001026	0.000936	0.001263	0.000986	0.001392	0.001112	0.001263	0.001304	0.000954	0.000765	0.001083	0.001126	0.00099	0.001192	0.000944	0.001115	0.001066	0.001127	0.00104	0.000755	0.001178	0.000992	0.000929	0.00102	0.001129	0.001342	0.000941	0.001824
20.214	0.001135	0.001278	0.001135	0.000849	0.00094	0.001021	0.001203	0.001236	0.001125	0.000924	0.001168	0.001105	0.000899	0.001266	0.000773	0.000605	0.001482	0.001115	0.001127	0.001237	0.000998	0.001026	0.000939	0.001257	0.000988	0.001384	0.00111	0.001259	0.0013	0.000956	0.000772	0.001079	0.001125	0.000993	0.001188	0.000946	0.001114	0.001068	0.001124	0.00104	0.000764	0.001175	0.000993	0.00093	0.001022	0.001127	0.001338	0.000945	0.00181
20.268	0.001134	0.001273	0.00113	0.000853	0.000946	0.001021	0.0012	0.00123	0.001125	0.000925	0.001168	0.001106	0.000899	0.001257	0.000775	0.000612	0.001473	0.001114	0.001126	0.001232	0.000999	0.001026	0.000942	0.00125	0.000991	0.001376	0.001108	0.001254	0.001295	0.000959	0.000778	0.001076	0.001125	0.000997	0.001184	0.000947	0.001113	0.00107	0.001121	0.00104	0.000773	0.001172	0.000993	0.000932	0.001024	0.001124	0.001333	0.000949	0.001796
20.321	0.001133	0.001269	0.001126	0.000858	0.000951	0.00102	0.001198	0.001224	0.001126	0.000926	0.001169	0.001107	0.000899	0.001249	0.000777	0.000619	0.001464	0.001112	0.001125	0.001226	0.000999	0.001026	0.000945	0.001244	0.000993	0.001368	0.001107	0.00125	0.001291	0.000961	0.000785	0.001072	0.001124	0.001	0.001181	0.000949	0.001112	0.001071	0.001119	0.001039	0.000782	0.001168	0.000994	0.000934	0.001026	0.001121	0.001329	0.000953	0.001782
20.375	0.001132	0.001265	0.001122	0.000862	0.000956	0.00102	0.001195	0.001218	0.001126	0.000927	0.001169	0.001108	0.0009	0.00124	0.000779	0.000626	0.001454	0.001111	0.001124	0.00122	0.001	0.001027	0.000948	0.001238	0.000995	0.00136	0.001105	0.001245	0.001287	0.000963	0.000792	0.001069	0.001123	0.001003	0.001177	0.00095	0.001111	0.001073	0.001116	0.001039	0.000791	0.001165	0.000995	0.000936	0.001028	0.001119	0.001324	0.000957	0.001767
20.428	0.001131	0.001261	0.001117	0.000866	0.000961	0.001019	0.001193	0.001212	0.001126	0.000928	0.00117	0.001109	0.0009	0.001232	0.000781	0.000633	0.001445	0.001109	0.001122	0.001215	0.001001	0.001027	0.000951	0.001232	0.000998	0.001352	0.001103	0.001241	0.001283	0.000966	0.000798	0.001065	0.001122	0.001006	0.001173	0.000951	0.00111	0.001074	0.001113	0.001039	0.000799	0.001162	0.000996	0.000938	0.00103	0.001116	0.00132	0.000961	0.001753
20.482	0.001131	0.001256	0.001113	0.00087	0.000966	0.001019	0.00119	0.001206	0.001127	0.00093	0.00117	0.00111	0.000901	0.001223	0.000782	0.000639	0.001436	0.001108	0.001121	0.001209	0.001002	0.001027	0.000954	0.001225	0.001	0.001344	0.001101	0.001237	0.001279	0.000968	0.000805	0.001061	0.001121	0.001009	0.00117	0.000953	0.00111	0.001076	0.001111	0.001038	0.000808	0.001159	0.000996	0.000939	0.001032	0.001113	0.001316	0.000965	0.001739
20.535	0.00113	0.001252	0.001109	0.000875	0.00097	0.001018	0.001187	0.001199	0.001127	0.000931	0.001171	0.001111	0.000901	0.001215	0.000784	0.000646	0.001427	0.001106	0.00112	0.001204	0.001002	0.001028	0.000957	0.001219	0.001002	0.001336	0.001099	0.001232	0.001275	0.00097	0.000811	0.001058	0.00112	0.001011	0.001166	0.000954	0.001109	0.001077	0.001108	0.001038	0.000817	0.001156	0.000997	0.000941	0.001034	0.001111	0.001312	0.000968	0.001725
20.589	0.001129	0.001248	0.001105	0.000879	0.000975	0.001018	0.001185	0.001193	0.001127	0.000932	0.001171	0.001112	0.000901	0.001207	0.000786	0.000653	0.001418	0.001105	0.001119	0.001198	0.001003	0.001028	0.00096	0.001213	0.001004	0.001328	0.001097	0.001228	0.001271	0.000973	0.000818	0.001054	0.001119	0.001014	0.001163	0.000956	0.001108	0.001079	0.001105	0.001038	0.000826	0.001153	0.000998	0.000943	0.001035	0.001108	0.001307	0.000972	0.001711
20.642	0.001129	0.001244	0.001101	0.000883	0.000979	0.001017	0.001182	0.001187	0.001127	0.000933	0.001172	0.001113	0.000902	0.001198	0.000788	0.000659	0.001409	0.001103	0.001117	0.001193	0.001004	0.001028	0.000963	0.001207	0.001006	0.00132	0.001095	0.001224	0.001267	0.000975	0.000824	0.00105	0.001118	0.001017	0.001159	0.000957	0.001107	0.00108	0.001102	0.001037	0.000835	0.00115	0.000998	0.000944	0.001037	0.001106	0.001303	0.000976	0.001697
20.696	0.001128	0.00124	0.001097	0.000887	0.000984	0.001016	0.001179	0.001181	0.001128	0.000934	0.001173	0.001114	0.000902	0.00119	0.00079	0.000666	0.0014	0.001102	0.001116	0.001187	0.001005	0.001029	0.000966	0.0012	0.001008	0.001312	0.001093	0.001219	0.001263	0.000977	0.00083	0.001047	0.001117	0.001019	0.001155	0.000959	0.001106	0.001082	0.0011	0.001037	0.000843	0.001147	0.000999	0.000946	0.001039	0.001104	0.001299	0.00098	0.001683
20.749	0.001127	0.001236	0.001093	0.000891	0.000988	0.001016	0.001176	0.001174	0.001128	0.000935	0.001173	0.001115	0.000903	0.001182	0.000792	0.000672	0.001391	0.001101	0.001114	0.001182	0.001006	0.001029	0.000969	0.001194	0.00101	0.001304	0.001092	0.001215	0.001259	0.000979	0.000837	0.001043	0.001116	0.001021	0.001152	0.000961	0.001105	0.001083	0.001097	0.001036	0.000852	0.001144	0.000999	0.000947	0.00104	0.001101	0.001295	0.000983	0.001669
20.803	0.001127	0.001232	0.001089	0.000895	0.000992	0.001015	0.001174	0.001168	0.001128	0.000937	0.001174	0.001116	0.000903	0.001174	0.000794	0.000679	0.001382	0.0011	0.001113	0.001176	0.001006	0.00103	0.000972	0.001188	0.001011	0.001296	0.00109	0.001211	0.001255	0.000981	0.000843	0.001039	0.001115	0.001023	0.001148	0.000962	0.001104	0.001084	0.001094	0.001036	0.00086	0.001141	0.001	0.000949	0.001042	0.001099	0.001291	0.000987	0.001655
20.856	0.001126	0.001228	0.001085	0.000899	0.000996	0.001015	0.001171	0.001162	0.001129	0.000938	0.001174	0.001117	0.000904	0.001166	0.000796	0.000685	0.001374	0.001099	0.001111	0.001171	0.001007	0.00103	0.000975	0.001182	0.001013	0.001288	0.001088	0.001206	0.001251	0.000983	0.000849	0.001035	0.001114	0.001026	0.001145	0.000964	0.001103	0.001086	0.001091	0.001036	0.000869	0.001138	0.001001	0.00095	0.001044	0.001097	0.001287	0.000991	0.001641
20.91	0.001125	0.001224	0.001081	0.000903	0.001	0.001014	0.001168	0.001155	0.001129	0.000939	0.001175	0.001118	0.000904	0.001158	0.000798	0.000691	0.001365	0.001098	0.00111	0.001166	0.001008	0.001031	0.000978	0.001175	0.001015	0.00128	0.001086	0.001202	0.001247	0.000985	0.000855	0.001032	0.001113	0.001027	0.001141	0.000965	0.001102	0.001087	0.001088	0.001035	0.000877	0.001135	0.001001	0.000952	0.001045	0.001094	0.001282	0.000994	0.001627
20.963	0.001125	0.001221	0.001077	0.000907	0.001003	0.001013	0.001166	0.001149	0.001129	0.00094	0.001175	0.001119	0.000904	0.00115	0.0008	0.000698	0.001356	0.001096	0.001108	0.001161	0.001009	0.001032	0.000981	0.001169	0.001016	0.001273	0.001084	0.001198	0.001243	0.000987	0.000861	0.001028	0.001112	0.001029	0.001138	0.000967	0.001101	0.001088	0.001086	0.001035	0.000886	0.001133	0.001002	0.000953	0.001047	0.001092	0.001278	0.000998	0.001614
21.017	0.001124	0.001217	0.001073	0.00091	0.001007	0.001013	0.001163	0.001143	0.00113	0.000942	0.001176	0.00112	0.000905	0.001142	0.000802	0.000704	0.001348	0.001095	0.001107	0.001155	0.00101	0.001032	0.000984	0.001163	0.001018	0.001265	0.001082	0.001194	0.001239	0.000989	0.000868	0.001024	0.001111	0.001031	0.001135	0.000969	0.0011	0.001089	0.001083	0.001034	0.000894	0.00113	0.001002	0.000955	0.001048	0.00109	0.001274	0.001001	0.0016
21.07	0.001123	0.001213	0.001069	0.000914	0.00101	0.001012	0.00116	0.001136	0.00113	0.000943	0.001177	0.001121	0.000905	0.001134	0.000804	0.00071	0.001339	0.001094	0.001105	0.00115	0.001011	0.001033	0.000987	0.001156	0.001019	0.001257	0.00108	0.00119	0.001235	0.000991	0.000874	0.00102	0.00111	0.001033	0.001131	0.000971	0.001098	0.001091	0.00108	0.001034	0.000903	0.001127	0.001003	0.000956	0.00105	0.001088	0.00127	0.001005	0.001586
21.124	0.001123	0.00121	0.001065	0.000918	0.001014	0.001011	0.001158	0.00113	0.00113	0.000944	0.001177	0.001122	0.000906	0.001126	0.000807	0.000716	0.00133	0.001094	0.001103	0.001145	0.001011	0.001034	0.00099	0.00115	0.001021	0.001249	0.001078	0.001186	0.001231	0.000993	0.00088	0.001016	0.001109	0.001034	0.001128	0.000972	0.001097	0.001092	0.001077	0.001033	0.000911	0.001125	0.001003	0.000957	0.001051	0.001086	0.001266	0.001008	0.001573
21.178	0.001122	0.001206	0.001061	0.000922	0.001017	0.001011	0.001155	0.001123	0.001131	0.000945	0.001178	0.001123	0.000907	0.001119	0.000809	0.000721	0.001322	0.001093	0.001101	0.00114	0.001012	0.001034	0.000993	0.001144	0.001022	0.001242	0.001076	0.001182	0.001227	0.000995	0.000886	0.001013	0.001108	0.001035	0.001125	0.000974	0.001096	0.001093	0.001074	0.001033	0.000919	0.001122	0.001003	0.000958	0.001053	0.001084	0.001263	0.001011	0.001559
21.231	0.001122	0.001203	0.001057	0.000925	0.00102	0.00101	0.001152	0.001117	0.001131	0.000947	0.001179	0.001124	0.000907	0.001111	0.000811	0.000727	0.001313	0.001092	0.001099	0.001135	0.001013	0.001035	0.000996	0.001137	0.001023	0.001234	0.001074	0.001177	0.001223	0.000997	0.000891	0.001009	0.001107	0.001037	0.001122	0.000976	0.001095	0.001094	0.001072	0.001032	0.000927	0.001119	0.001004	0.000959	0.001054	0.001082	0.001259	0.001014	0.001546
21.285	0.001121	0.001199	0.001053	0.000929	0.001023	0.001009	0.00115	0.001111	0.001132	0.000948	0.00118	0.001125	0.000908	0.001103	0.000813	0.000733	0.001305	0.001091	0.001097	0.00113	0.001014	0.001036	0.000999	0.001131	0.001025	0.001227	0.001072	0.001173	0.001218	0.000999	0.000897	0.001005	0.001106	0.001038	0.001118	0.000978	0.001094	0.001095	0.001069	0.001032	0.000935	0.001117	0.001004	0.00096	0.001055	0.00108	0.001255	0.001017	0.001532
21.338	0.00112	0.001196	0.001049	0.000933	0.001027	0.001008	0.001147	0.001104	0.001132	0.000949	0.00118	0.001126	0.000908	0.001096	0.000815	0.000738	0.001297	0.00109	0.001095	0.001125	0.001015	0.001037	0.001002	0.001125	0.001026	0.001219	0.00107	0.001169	0.001214	0.001001	0.000903	0.001002	0.001105	0.001039	0.001115	0.00098	0.001093	0.001096	0.001066	0.001031	0.000944	0.001114	0.001004	0.000961	0.001057	0.001078	0.001251	0.00102	0.001519
21.392	0.00112	0.001193	0.001046	0.000936	0.00103	0.001008	0.001144	0.001098	0.001132	0.000951	0.001181	0.001127	0.000909	0.001088	0.000817	0.000744	0.001288	0.001089	0.001093	0.00112	0.001016	0.001038	0.001005	0.001118	0.001027	0.001212	0.001067	0.001165	0.00121	0.001002	0.000909	0.000998	0.001103	0.00104	0.001112	0.000982	0.001091	0.001097	0.001063	0.001031	0.000952	0.001112	0.001005	0.000962	0.001058	0.001077	0.001247	0.001023	0.001506
21.445	0.001119	0.001189	0.001042	0.00094	0.001032	0.001007	0.001142	0.001091	0.001133	0.000952	0.001182	0.001128	0.00091	0.001081	0.00082	0.000749	0.00128	0.001088	0.001091	0.001115	0.001017	0.001039	0.001008	0.001112	0.001028	0.001204	0.001065	0.001161	0.001206	0.001004	0.000915	0.000994	0.001102	0.001041	0.001109	0.000984	0.00109	0.001097	0.001061	0.00103	0.00096	0.001109	0.001005	0.000963	0.001059	0.001075	0.001243	0.001026	0.001493
21.499	0.001119	0.001186	0.001038	0.000943	0.001035	0.001006	0.001139	0.001085	0.001133	0.000953	0.001182	0.001129	0.00091	0.001073	0.000822	0.000755	0.001272	0.001088	0.001089	0.00111	0.001018	0.00104	0.001011	0.001106	0.001029	0.001197	0.001063	0.001157	0.001202	0.001006	0.000921	0.000991	0.001101	0.001041	0.001106	0.000986	0.001089	0.001098	0.001058	0.001029	0.000968	0.001107	0.001005	0.000963	0.001061	0.001073	0.001239	0.001029	0.001479
21.552	0.001118	0.001183	0.001034	0.000947	0.001038	0.001006	0.001137	0.001079	0.001134	0.000955	0.001183	0.00113	0.000911	0.001066	0.000824	0.00076	0.001263	0.001087	0.001087	0.001105	0.001019	0.001041	0.001014	0.001099	0.00103	0.00119	0.001061	0.001153	0.001198	0.001008	0.000926	0.000987	0.001099	0.001042	0.001103	0.000988	0.001088	0.001099	0.001055	0.001028	0.000976	0.001105	0.001005	0.000964	0.001062	0.001072	0.001235	0.001031	0.001466
21.606	0.001118	0.00118	0.00103	0.00095	0.001041	0.001005	0.001134	0.001072	0.001134	0.000956	0.001184	0.001131	0.000912	0.001058	0.000826	0.000766	0.001255	0.001086	0.001085	0.0011	0.00102	0.001042	0.001017	0.001093	0.00103	0.001182	0.001059	0.001149	0.001194	0.001009	0.000932	0.000984	0.001098	0.001042	0.0011	0.00099	0.001086	0.0011	0.001053	0.001028	0.000984	0.001102	0.001005	0.000964	0.001063	0.00107	0.001232	0.001034	0.001453
21.659	0.001117	0.001177	0.001026	0.000954	0.001044	0.001005	0.001132	0.001066	0.001134	0.000957	0.001185	0.001132	0.000913	0.001051	0.000829	0.000771	0.001247	0.001085	0.001083	0.001096	0.001021	0.001043	0.001019	0.001087	0.001031	0.001175	0.001056	0.001144	0.00119	0.001011	0.000938	0.000981	0.001096	0.001043	0.001097	0.000992	0.001085	0.001101	0.00105	0.001027	0.000991	0.0011	0.001005	0.000964	0.001064	0.001068	0.001228	0.001036	0.00144
21.713	0.001116	0.001174	0.001022	0.000957	0.001047	0.001004	0.001129	0.00106	0.001135	0.000959	0.001186	0.001133	0.000913	0.001043	0.000831	0.000776	0.001238	0.001084	0.00108	0.001091	0.001022	0.001044	0.001022	0.00108	0.001032	0.001168	0.001054	0.00114	0.001186	0.001013	0.000943	0.000978	0.001095	0.001043	0.001094	0.000994	0.001083	0.001101	0.001048	0.001026	0.000999	0.001097	0.001005	0.000965	0.001065	0.001067	0.001224	0.001038	0.001427
21.766	0.001116	0.001171	0.001018	0.000961	0.001049	0.001003	0.001127	0.001053	0.001135	0.00096	0.001187	0.001134	0.000914	0.001036	0.000833	0.000781	0.00123	0.001084	0.001078	0.001086	0.001023	0.001046	0.001025	0.001074	0.001033	0.001161	0.001052	0.001136	0.001181	0.001014	0.000949	0.000975	0.001093	0.001044	0.001092	0.000996	0.001082	0.001102	0.001045	0.001025	0.001007	0.001095	0.001005	0.000965	0.001067	0.001065	0.00122	0.001041	0.001414
21.82	0.001115	0.001168	0.001014	0.000964	0.001052	0.001003	0.001125	0.001047	0.001136	0.000962	0.001187	0.001135	0.000915	0.001029	0.000835	0.000786	0.001222	0.001083	0.001076	0.001081	0.001024	0.001047	0.001028	0.001068	0.001033	0.001154	0.001049	0.001132	0.001177	0.001016	0.000955	0.000972	0.001092	0.001044	0.001089	0.000998	0.001081	0.001103	0.001042	0.001024	0.001015	0.001093	0.001005	0.000965	0.001068	0.001064	0.001216	0.001043	0.001401
21.873	0.001114	0.001165	0.00101	0.000967	0.001055	0.001002	0.001122	0.001041	0.001136	0.000963	0.001188	0.001136	0.000916	0.001022	0.000838	0.000791	0.001213	0.001082	0.001073	0.001076	0.001025	0.001048	0.001031	0.001062	0.001034	0.001147	0.001047	0.001128	0.001173	0.001018	0.00096	0.000969	0.00109	0.001044	0.001086	0.001001	0.001079	0.001103	0.00104	0.001023	0.001023	0.00109	0.001005	0.000965	0.001069	0.001062	0.001212	0.001045	0.001389
21.927	0.001114	0.001163	0.001007	0.000971	0.001058	0.001002	0.00112	0.001035	0.001137	0.000964	0.001189	0.001137	0.000917	0.001014	0.00084	0.000796	0.001205	0.001081	0.001071	0.001072	0.001026	0.00105	0.001033	0.001055	0.001034	0.00114	0.001045	0.001123	0.001168	0.001019	0.000966	0.000966	0.001088	0.001044	0.001083	0.001003	0.001078	0.001104	0.001038	0.001022	0.00103	0.001088	0.001005	0.000965	0.00107	0.001061	0.001208	0.001046	0.001376
21.98	0.001113	0.00116	0.001003	0.000974	0.001061	0.001001	0.001118	0.001028	0.001137	0.000966	0.00119	0.001137	0.000918	0.001007	0.000842	0.000801	0.001197	0.00108	0.001069	0.001067	0.001027	0.001051	0.001036	0.001049	0.001035	0.001133	0.001042	0.001119	0.001164	0.001021	0.000971	0.000963	0.001087	0.001044	0.001081	0.001005	0.001076	0.001104	0.001035	0.001021	0.001038	0.001086	0.001005	0.000964	0.001071	0.001059	0.001204	0.001048	0.001363
22.034	0.001112	0.001157	0.000999	0.000978	0.001064	0.001001	0.001115	0.001022	0.001138	0.000967	0.001191	0.001138	0.000919	0.001	0.000844	0.000806	0.001189	0.001079	0.001066	0.001062	0.001028	0.001053	0.001039	0.001043	0.001035	0.001126	0.00104	0.001115	0.001159	0.001023	0.000977	0.000961	0.001085	0.001044	0.001078	0.001008	0.001075	0.001105	0.001033	0.00102	0.001046	0.001083	0.001004	0.000964	0.001072	0.001058	0.001201	0.00105	0.00135
22.087	0.001111	0.001154	0.000995	0.000981	0.001067	0.001	0.001113	0.001016	0.001138	0.000969	0.001192	0.001139	0.00092	0.000993	0.000847	0.000812	0.00118	0.001078	0.001064	0.001057	0.001029	0.001054	0.001041	0.001037	0.001035	0.001119	0.001037	0.00111	0.001155	0.001024	0.000982	0.000958	0.001083	0.001044	0.001075	0.00101	0.001073	0.001106	0.00103	0.001018	0.001053	0.001081	0.001004	0.000963	0.001074	0.001056	0.001197	0.001051	0.001337
22.141	0.00111	0.001152	0.000991	0.000984	0.00107	0.001	0.001111	0.00101	0.001139	0.00097	0.001193	0.00114	0.000921	0.000986	0.000849	0.000817	0.001172	0.001077	0.001061	0.001053	0.001031	0.001056	0.001044	0.001031	0.001036	0.001112	0.001035	0.001106	0.00115	0.001026	0.000988	0.000956	0.001081	0.001044	0.001073	0.001012	0.001071	0.001106	0.001028	0.001017	0.001061	0.001078	0.001004	0.000963	0.001075	0.001055	0.001193	0.001052	0.001325
22.194	0.001109	0.001149	0.000987	0.000988	0.001073	0.001	0.001108	0.001004	0.001139	0.000971	0.001194	0.001141	0.000922	0.000979	0.000851	0.000822	0.001163	0.001076	0.001059	0.001048	0.001032	0.001058	0.001046	0.001025	0.001036	0.001105	0.001032	0.001101	0.001146	0.001028	0.000993	0.000953	0.001079	0.001044	0.00107	0.001015	0.00107	0.001107	0.001026	0.001016	0.001069	0.001076	0.001003	0.000962	0.001076	0.001053	0.001189	0.001054	0.001312
22.248	0.001109	0.001147	0.000983	0.000991	0.001076	0.000999	0.001106	0.000998	0.00114	0.000973	0.001195	0.001142	0.000924	0.000972	0.000853	0.000827	0.001155	0.001075	0.001056	0.001043	0.001033	0.001059	0.001048	0.001019	0.001036	0.001098	0.00103	0.001097	0.001141	0.001029	0.000999	0.000951	0.001077	0.001044	0.001068	0.001017	0.001068	0.001108	0.001023	0.001014	0.001076	0.001073	0.001003	0.000962	0.001077	0.001052	0.001185	0.001055	0.001299
22.302	0.001108	0.001144	0.000979	0.000995	0.00108	0.000999	0.001104	0.000992	0.00114	0.000974	0.001196	0.001143	0.000925	0.000964	0.000855	0.000832	0.001146	0.001074	0.001054	0.001038	0.001035	0.001061	0.001051	0.001014	0.001037	0.001091	0.001027	0.001092	0.001136	0.001031	0.001004	0.000949	0.001076	0.001043	0.001065	0.00102	0.001066	0.001108	0.001021	0.001013	0.001084	0.001071	0.001002	0.000961	0.001079	0.00105	0.001181	0.001056	0.001286
22.355	0.001107	0.001142	0.000975	0.000998	0.001083	0.000999	0.001102	0.000987	0.001141	0.000976	0.001197	0.001144	0.000926	0.000957	0.000858	0.000837	0.001138	0.001073	0.001052	0.001033	0.001036	0.001063	0.001053	0.001008	0.001037	0.001085	0.001025	0.001088	0.001131	0.001033	0.00101	0.000947	0.001074	0.001043	0.001063	0.001022	0.001065	0.001109	0.001019	0.001011	0.001092	0.001069	0.001001	0.00096	0.00108	0.001049	0.001177	0.001057	0.001274
22.409	0.001106	0.001139	0.000971	0.001001	0.001087	0.000998	0.001099	0.000981	0.001141	0.000977	0.001198	0.001144	0.000927	0.00095	0.00086	0.000842	0.001129	0.001071	0.001049	0.001029	0.001037	0.001065	0.001055	0.001002	0.001037	0.001078	0.001022	0.001083	0.001127	0.001035	0.001015	0.000945	0.001072	0.001043	0.00106	0.001025	0.001063	0.00111	0.001016	0.001009	0.0011	0.001066	0.001	0.000959	0.001081	0.001047	0.001172	0.001058	0.001261
22.462	0.001105	0.001137	0.000967	0.001005	0.00109	0.000998	0.001097	0.000975	0.001142	0.000978	0.001199	0.001145	0.000929	0.000943	0.000862	0.000848	0.001121	0.00107	0.001047	0.001024	0.001039	0.001066	0.001057	0.000997	0.001038	0.001071	0.001019	0.001079	0.001122	0.001036	0.00102	0.000943	0.00107	0.001043	0.001057	0.001028	0.001061	0.001111	0.001014	0.001008	0.001107	0.001063	0.001	0.000958	0.001082	0.001046	0.001168	0.001059	0.001248
22.516	0.001104	0.001134	0.000963	0.001008	0.001094	0.000998	0.001094	0.00097	0.001142	0.00098	0.0012	0.001146	0.00093	0.000936	0.000864	0.000853	0.001112	0.001068	0.001044	0.001019	0.00104	0.001068	0.00106	0.000991	0.001038	0.001064	0.001017	0.001074	0.001117	0.001038	0.001026	0.000941	0.001068	0.001043	0.001055	0.00103	0.001059	0.001111	0.001012	0.001006	0.001115	0.001061	0.000999	0.000958	0.001084	0.001044	0.001164	0.00106	0.001235
22.569	0.001102	0.001132	0.000959	0.001012	0.001098	0.000998	0.001092	0.000964	0.001143	0.000981	0.001201	0.001147	0.000931	0.000929	0.000866	0.000859	0.001103	0.001067	0.001042	0.001014	0.001042	0.00107	0.001062	0.000986	0.001039	0.001058	0.001014	0.001069	0.001112	0.00104	0.001031	0.000939	0.001067	0.001043	0.001052	0.001033	0.001058	0.001112	0.001009	0.001004	0.001123	0.001058	0.000998	0.000957	0.001085	0.001042	0.00116	0.001061	0.001222
22.623	0.001101	0.001129	0.000956	0.001015	0.001101	0.000997	0.00109	0.000959	0.001144	0.000983	0.001202	0.001148	0.000932	0.000921	0.000868	0.000864	0.001094	0.001065	0.00104	0.001009	0.001043	0.001071	0.001064	0.00098	0.001039	0.001051	0.001012	0.001065	0.001107	0.001042	0.001036	0.000937	0.001065	0.001044	0.001049	0.001035	0.001056	0.001114	0.001007	0.001002	0.001131	0.001056	0.000997	0.000956	0.001086	0.00104	0.001156	0.001062	0.001208
22.676	0.0011	0.001126	0.000952	0.001019	0.001105	0.000997	0.001087	0.000954	0.001144	0.000984	0.001203	0.001148	0.000934	0.000914	0.00087	0.00087	0.001086	0.001063	0.001038	0.001004	0.001045	0.001073	0.001066	0.000975	0.00104	0.001044	0.001009	0.00106	0.001102	0.001044	0.001042	0.000935	0.001063	0.001044	0.001046	0.001038	0.001054	0.001115	0.001004	0.001001	0.001139	0.001053	0.000996	0.000955	0.001088	0.001038	0.001152	0.001063	0.001195
22.73	0.001099	0.001124	0.000948	0.001022	0.001109	0.000997	0.001084	0.000949	0.001145	0.000986	0.001204	0.001149	0.000935	0.000907	0.000873	0.000876	0.001077	0.001062	0.001036	0.000999	0.001047	0.001075	0.001068	0.00097	0.00104	0.001037	0.001006	0.001056	0.001097	0.001047	0.001047	0.000933	0.001062	0.001044	0.001043	0.001041	0.001052	0.001116	0.001002	0.000999	0.001146	0.001051	0.000994	0.000955	0.001089	0.001036	0.001148	0.001064	0.001182
22.783	0.001098	0.001121	0.000945	0.001026	0.001113	0.000996	0.001081	0.000943	0.001145	0.000987	0.001205	0.00115	0.000936	0.000899	0.000875	0.000882	0.001068	0.00106	0.001033	0.000994	0.001049	0.001076	0.00107	0.000965	0.001041	0.00103	0.001004	0.001052	0.001092	0.001049	0.001052	0.00093	0.001061	0.001044	0.00104	0.001043	0.001051	0.001118	0.000999	0.000997	0.001154	0.001048	0.000993	0.000954	0.001091	0.001034	0.001144	0.001065	0.001168
22.837	0.001097	0.001119	0.000942	0.001029	0.001116	0.000995	0.001078	0.000938	0.001146	0.000988	0.001207	0.001151	0.000937	0.000892	0.000877	0.000887	0.001059	0.001058	0.001031	0.000988	0.001051	0.001078	0.001072	0.00096	0.001042	0.001023	0.001001	0.001048	0.001087	0.001051	0.001057	0.000928	0.00106	0.001044	0.001037	0.001046	0.001049	0.001119	0.000996	0.000995	0.001162	0.001046	0.000992	0.000954	0.001092	0.001032	0.00114	0.001067	0.001154
22.89	0.001096	0.001116	0.000939	0.001032	0.001119	0.000994	0.001075	0.000933	0.001147	0.00099	0.001208	0.001152	0.000938	0.000885	0.000879	0.000893	0.001051	0.001057	0.001029	0.000983	0.001053	0.001079	0.001074	0.000955	0.001043	0.001016	0.000999	0.001044	0.001082	0.001053	0.001062	0.000924	0.001059	0.001044	0.001033	0.001048	0.001047	0.001121	0.000993	0.000993	0.00117	0.001043	0.00099	0.000954	0.001093	0.00103	0.001136	0.001069	0.001141
22.944	0.001095	0.001114	0.000937	0.001035	0.001121	0.000993	0.001071	0.000928	0.001147	0.000991	0.001209	0.001152	0.000939	0.000878	0.000882	0.000899	0.001043	0.001056	0.001027	0.000978	0.001055	0.00108	0.001076	0.00095	0.001044	0.001009	0.000997	0.00104	0.001078	0.001055	0.001067	0.000921	0.001058	0.001044	0.001029	0.001051	0.001046	0.001123	0.000989	0.000991	0.001178	0.001041	0.000988	0.000954	0.001094	0.001028	0.001133	0.001071	0.001127
22.997	0.001093	0.001113	0.000935	0.001035	0.00112	0.000991	0.001067	0.000926	0.001149	0.000993	0.001212	0.001152	0.00094	0.000875	0.000884	0.000901	0.001037	0.001053	0.001023	0.000974	0.001058	0.001082	0.001076	0.000947	0.001043	0.001005	0.000993	0.001037	0.001072	0.001057	0.001069	0.000917	0.001059	0.001039	0.001026	0.001054	0.001043	0.001123	0.000985	0.000986	0.001181	0.001039	0.000984	0.000952	0.001093	0.001027	0.001129	0.001069	0.001115
23.051	0.001091	0.001112	0.000934	0.001035	0.001119	0.000989	0.001063	0.000924	0.001151	0.000995	0.001214	0.001151	0.00094	0.000873	0.000886	0.000903	0.001031	0.00105	0.001019	0.00097	0.00106	0.001083	0.001076	0.000945	0.001043	0.001001	0.00099	0.001034	0.001066	0.00106	0.001071	0.000914	0.001061	0.001035	0.001023	0.001057	0.001041	0.001124	0.000981	0.000982	0.001185	0.001038	0.000979	0.00095	0.001091	0.001026	0.001126	0.001066	0.001105
23.104	0.001088	0.001111	0.000933	0.001035	0.001117	0.000987	0.001059	0.000922	0.001153	0.000997	0.001217	0.00115	0.00094	0.000871	0.000889	0.000905	0.001026	0.001047	0.001015	0.000966	0.001063	0.001084	0.001075	0.000943	0.001043	0.000997	0.000988	0.001032	0.00106	0.001062	0.001073	0.00091	0.001062	0.001031	0.001019	0.001059	0.001039	0.001124	0.000977	0.000978	0.001188	0.001036	0.000974	0.000947	0.00109	0.001025	0.001123	0.001064	0.001094
23.158	0.001086	0.00111	0.000932	0.001034	0.001115	0.000985	0.001054	0.00092	0.001155	0.000999	0.001219	0.00115	0.00094	0.00087	0.000891	0.000906	0.001021	0.001044	0.00101	0.000961	0.001066	0.001085	0.001074	0.000941	0.001043	0.000993	0.000985	0.001029	0.001054	0.001064	0.001074	0.000906	0.001064	0.001026	0.001016	0.001061	0.001037	0.001125	0.000973	0.000973	0.00119	0.001034	0.000969	0.000945	0.001087	0.001023	0.00112	0.001062	0.001084
23.211	0.001083	0.001108	0.000931	0.001033	0.001112	0.000983	0.00105	0.000918	0.001157	0.001001	0.001222	0.001148	0.000939	0.000869	0.000894	0.000907	0.001017	0.00104	0.001006	0.000957	0.001068	0.001085	0.001073	0.000939	0.001043	0.00099	0.000982	0.001027	0.001049	0.001065	0.001076	0.000902	0.001066	0.001022	0.001012	0.001063	0.001035	0.001125	0.000968	0.000969	0.001191	0.001032	0.000965	0.000944	0.001085	0.001022	0.001117	0.00106	0.001074
23.265	0.001081	0.001106	0.000931	0.001031	0.001108	0.00098	0.001045	0.000917	0.001159	0.001003	0.001225	0.001147	0.000938	0.000868	0.000896	0.000907	0.001013	0.001037	0.001002	0.000953	0.00107	0.001085	0.001072	0.000938	0.001043	0.000986	0.00098	0.001024	0.001043	0.001067	0.001077	0.000897	0.001069	0.001017	0.001009	0.001064	0.001033	0.001125	0.000964	0.000965	0.001192	0.00103	0.00096	0.000942	0.001082	0.001021	0.001114	0.001058	0.001065
23.318	0.001078	0.001104	0.00093	0.001029	0.001105	0.000978	0.00104	0.000915	0.001161	0.001005	0.001228	0.001146	0.000937	0.000868	0.000898	0.000907	0.00101	0.001034	0.000998	0.000949	0.001072	0.001085	0.00107	0.000937	0.001043	0.000983	0.000978	0.001022	0.001037	0.001069	0.001078	0.000893	0.001072	0.001013	0.001005	0.001065	0.001031	0.001125	0.000959	0.000961	0.001193	0.001028	0.000956	0.000941	0.001079	0.00102	0.001111	0.001056	0.001055
23.372	0.001076	0.001101	0.00093	0.001027	0.0011	0.000975	0.001036	0.000914	0.001163	0.001007	0.001231	0.001144	0.000936	0.000868	0.000901	0.000907	0.001007	0.00103	0.000994	0.000945	0.001073	0.001084	0.001069	0.000935	0.001043	0.000981	0.000975	0.00102	0.001032	0.00107	0.001079	0.000888	0.001075	0.001008	0.001002	0.001065	0.001029	0.001124	0.000955	0.000957	0.001192	0.001025	0.000952	0.00094	0.001076	0.001019	0.001108	0.001054	0.001047
23.426	0.001074	0.001098	0.000929	0.001024	0.001095	0.000972	0.001031	0.000912	0.001165	0.001009	0.001234	0.001142	0.000934	0.000869	0.000903	0.000906	0.001004	0.001027	0.00099	0.000941	0.001074	0.001083	0.001067	0.000934	0.001043	0.000978	0.000974	0.001017	0.001026	0.001071	0.001079	0.000884	0.001078	0.001004	0.000998	0.001065	0.001028	0.001124	0.00095	0.000953	0.001191	0.001023	0.000948	0.000938	0.001073	0.001018	0.001105	0.001052	0.001039
23.479	0.001071	0.001095	0.000929	0.001021	0.00109	0.00097	0.001027	0.000911	0.001168	0.001012	0.001237	0.00114	0.000932	0.00087	0.000906	0.000905	0.001002	0.001023	0.000985	0.000938	0.001075	0.001082	0.001065	0.000933	0.001043	0.000976	0.000972	0.001015	0.001021	0.001072	0.00108	0.000879	0.001081	0.000999	0.000995	0.001065	0.001026	0.001123	0.000946	0.00095	0.00119	0.001021	0.000944	0.000937	0.001069	0.001017	0.001102	0.00105	0.001031
23.533	0.001069	0.001091	0.000929	0.001018	0.001085	0.000967	0.001022	0.000909	0.00117	0.001014	0.00124	0.001138	0.00093	0.000871	0.000908	0.000903	0.001001	0.00102	0.000981	0.000935	0.001076	0.001081	0.001063	0.000932	0.001043	0.000974	0.00097	0.001013	0.001016	0.001073	0.00108	0.000875	0.001084	0.000995	0.000992	0.001064	0.001025	0.001121	0.000941	0.000946	0.001187	0.001018	0.00094	0.000937	0.001065	0.001016	0.001098	0.001048	0.001024
23.586	0.001067	0.001087	0.00093	0.001015	0.001079	0.000965	0.001018	0.000908	0.001172	0.001016	0.001243	0.001136	0.000927	0.000872	0.00091	0.000901	0.000999	0.001016	0.000977	0.000931	0.001076	0.00108	0.001061	0.000931	0.001043	0.000972	0.000969	0.00101	0.001011	0.001073	0.00108	0.00087	0.001087	0.00099	0.000989	0.001063	0.001023	0.00112	0.000937	0.000943	0.001185	0.001015	0.000937	0.000936	0.001061	0.001015	0.001095	0.001046	0.001018
23.64	0.001066	0.001083	0.00093	0.001011	0.001073	0.000963	0.001014	0.000906	0.001175	0.001019	0.001246	0.001133	0.000925	0.000874	0.000912	0.000898	0.000999	0.001013	0.000973	0.000929	0.001076	0.001078	0.001058	0.00093	0.001043	0.000971	0.000968	0.001008	0.001006	0.001074	0.00108	0.000866	0.00109	0.000986	0.000986	0.001062	0.001022	0.001118	0.000932	0.000941	0.001181	0.001013	0.000934	0.000935	0.001057	0.001014	0.001092	0.001043	0.001012
23.693	0.001064	0.001079	0.000931	0.001007	0.001067	0.000961	0.00101	0.000905	0.001177	0.001022	0.001249	0.00113	0.000923	0.000876	0.000915	0.000895	0.000999	0.00101	0.000969	0.000926	0.001076	0.001077	0.001056	0.000928	0.001043	0.00097	0.000966	0.001005	0.001001	0.001074	0.00108	0.000862	0.001092	0.000982	0.000983	0.00106	0.001021	0.001116	0.000928	0.000938	0.001177	0.00101	0.000931	0.000934	0.001053	0.001014	0.001088	0.001041	0.001007
23.747	0.001063	0.001074	0.000931	0.001003	0.001061	0.000959	0.001007	0.000904	0.001179	0.001025	0.001253	0.001128	0.00092	0.000878	0.000917	0.000892	0.000999	0.001007	0.000965	0.000924	0.001076	0.001075	0.001054	0.000928	0.001042	0.000969	0.000966	0.001003	0.000996	0.001074	0.00108	0.000859	0.001095	0.000978	0.00098	0.001058	0.001021	0.001114	0.000924	0.000936	0.001173	0.001008	0.000928	0.000933	0.001049	0.001013	0.001085	0.001039	0.001002
23.8	0.001062	0.001069	0.000932	0.000998	0.001054	0.000958	0.001004	0.000902	0.001182	0.001028	0.001256	0.001125	0.000918	0.00088	0.000919	0.000888	0.000999	0.001004	0.000961	0.000922	0.001075	0.001074	0.001051	0.000927	0.001042	0.000969	0.000965	0.001	0.000992	0.001073	0.00108	0.000856	0.001097	0.000974	0.000978	0.001056	0.00102	0.001112	0.00092	0.000934	0.001168	0.001005	0.000926	0.000931	0.001045	0.001013	0.001082	0.001036	0.000998
23.854	0.001061	0.001064	0.000934	0.000993	0.001048	0.000956	0.001001	0.000901	0.001184	0.001031	0.001259	0.001122	0.000915	0.000883	0.000921	0.000884	0.001	0.001001	0.000958	0.00092	0.001075	0.001072	0.001049	0.000926	0.001042	0.000969	0.000964	0.000998	0.000988	0.001073	0.00108	0.000853	0.001099	0.00097	0.000976	0.001053	0.00102	0.001109	0.000916	0.000933	0.001162	0.001003	0.000924	0.00093	0.00104	0.001013	0.001078	0.001033	0.000994
23.907	0.00106	0.001059	0.000935	0.000989	0.001042	0.000955	0.000998	0.0009	0.001187	0.001034	0.001262	0.001118	0.000913	0.000885	0.000923	0.00088	0.001001	0.000999	0.000954	0.000919	0.001074	0.001071	0.001046	0.000925	0.001041	0.000969	0.000964	0.000995	0.000983	0.001072	0.001079	0.000851	0.001101	0.000967	0.000974	0.00105	0.00102	0.001107	0.000913	0.000932	0.001156	0.001	0.000923	0.000929	0.001036	0.001013	0.001075	0.00103	0.000991
23.961	0.00106	0.001054	0.000936	0.000984	0.001036	0.000955	0.000996	0.000899	0.001189	0.001037	0.001265	0.001115	0.000911	0.000888	0.000926	0.000875	0.001003	0.000996	0.000951	0.000918	0.001073	0.00107	0.001044	0.000924	0.001041	0.000969	0.000963	0.000993	0.000979	0.001071	0.001079	0.00085	0.001102	0.000964	0.000972	0.001047	0.00102	0.001104	0.000909	0.000931	0.00115	0.000998	0.000921	0.000927	0.001032	0.001013	0.001072	0.001026	0.000989
24.014	0.001059	0.001049	0.000938	0.000979	0.00103	0.000955	0.000994	0.000898	0.001192	0.001041	0.001268	0.001112	0.00091	0.00089	0.000928	0.00087	0.001005	0.000994	0.000947	0.000917	0.001071	0.001069	0.001041	0.000924	0.00104	0.00097	0.000963	0.00099	0.000976	0.00107	0.001079	0.000849	0.001103	0.000961	0.00097	0.001043	0.001021	0.001101	0.000906	0.00093	0.001144	0.000996	0.00092	0.000925	0.001028	0.001014	0.001069	0.001022	0.000988
24.068	0.001059	0.001044	0.00094	0.000974	0.001025	0.000955	0.000993	0.000897	0.001194	0.001045	0.00127	0.001108	0.000908	0.000893	0.00093	0.000865	0.001006	0.000992	0.000944	0.000917	0.00107	0.001068	0.001039	0.000923	0.001039	0.000971	0.000962	0.000988	0.000972	0.001069	0.001079	0.000849	0.001103	0.000958	0.000969	0.00104	0.001021	0.001098	0.000904	0.00093	0.001137	0.000994	0.000919	0.000922	0.001024	0.001014	0.001066	0.001018	0.000986
24.121	0.001059	0.001039	0.000942	0.000969	0.00102	0.000955	0.000992	0.000896	0.001197	0.001049	0.001273	0.001105	0.000907	0.000895	0.000931	0.00086	0.001008	0.000991	0.000941	0.000917	0.001069	0.001067	0.001036	0.000923	0.001038	0.000973	0.000962	0.000985	0.000968	0.001068	0.001078	0.00085	0.001103	0.000956	0.000969	0.001036	0.001022	0.001095	0.000901	0.00093	0.00113	0.000993	0.000918	0.00092	0.00102	0.001015	0.001063	0.001013	0.000986
24.175	0.00106	0.001034	0.000944	0.000963	0.001015	0.000956	0.000992	0.000896	0.001199	0.001053	0.001276	0.001101	0.000907	0.000897	0.000933	0.000855	0.001011	0.00099	0.000938	0.000917	0.001068	0.001067	0.001034	0.000923	0.001037	0.000975	0.000962	0.000983	0.000964	0.001067	0.001078	0.000851	0.001102	0.000954	0.000968	0.001032	0.001023	0.001092	0.000899	0.00093	0.001124	0.000991	0.000918	0.000917	0.001017	0.001016	0.00106	0.001008	0.000986
24.228	0.00106	0.001029	0.000946	0.000958	0.001011	0.000958	0.000992	0.000896	0.001202	0.001057	0.001279	0.001098	0.000906	0.000899	0.000935	0.00085	0.001013	0.000989	0.000935	0.000918	0.001067	0.001067	0.001031	0.000923	0.001036	0.000977	0.000962	0.00098	0.000961	0.001066	0.001078	0.000853	0.001101	0.000952	0.000968	0.001028	0.001024	0.001088	0.000897	0.000931	0.001117	0.00099	0.000917	0.000913	0.001013	0.001018	0.001057	0.001003	0.000986
24.282	0.00106	0.001024	0.000948	0.000953	0.001007	0.000959	0.000992	0.000896	0.001204	0.001061	0.001281	0.001094	0.000906	0.000901	0.000937	0.000846	0.001015	0.000988	0.000932	0.000919	0.001066	0.001067	0.001029	0.000923	0.001035	0.000979	0.000962	0.000978	0.000957	0.001065	0.001077	0.000856	0.0011	0.000951	0.000968	0.001024	0.001025	0.001085	0.000895	0.000931	0.00111	0.000989	0.000917	0.00091	0.00101	0.001019	0.001054	0.000997	0.000987
24.335	0.001061	0.00102	0.00095	0.000948	0.001004	0.000961	0.000993	0.000896	0.001207	0.001065	0.001284	0.00109	0.000907	0.000902	0.000938	0.000841	0.001017	0.000987	0.00093	0.00092	0.001065	0.001067	0.001026	0.000924	0.001034	0.000982	0.000961	0.000975	0.000954	0.001063	0.001077	0.00086	0.001098	0.00095	0.000969	0.00102	0.001027	0.001082	0.000894	0.000932	0.001103	0.000988	0.000917	0.000906	0.001008	0.001021	0.001051	0.000991	0.000989
24.389	0.001061	0.001016	0.000953	0.000944	0.001001	0.000963	0.000994	0.000896	0.00121	0.00107	0.001286	0.001087	0.000908	0.000903	0.00094	0.000836	0.001019	0.000987	0.000927	0.000921	0.001064	0.001068	0.001024	0.000925	0.001033	0.000985	0.000961	0.000973	0.00095	0.001062	0.001077	0.000865	0.001096	0.000949	0.00097	0.001017	0.001028	0.001079	0.000893	0.000933	0.001096	0.000988	0.000917	0.000902	0.001005	0.001022	0.001049	0.000984	0.00099
24.442	0.001062	0.001012	0.000955	0.000939	0.000999	0.000965	0.000995	0.000897	0.001212	0.001075	0.001289	0.001083	0.000909	0.000904	0.000941	0.000832	0.001021	0.000986	0.000925	0.000923	0.001064	0.001068	0.001021	0.000926	0.001032	0.000989	0.000961	0.000971	0.000947	0.001061	0.001076	0.00087	0.001093	0.000949	0.000971	0.001013	0.00103	0.001076	0.000892	0.000934	0.00109	0.000988	0.000917	0.000898	0.001003	0.001024	0.001047	0.000977	0.000992
24.496	0.001063	0.001008	0.000958	0.000935	0.000997	0.000968	0.000997	0.000898	0.001215	0.00108	0.001291	0.00108	0.00091	0.000905	0.000942	0.000828	0.001023	0.000986	0.000923	0.000924	0.001064	0.001069	0.001018	0.000927	0.00103	0.000992	0.000961	0.000969	0.000943	0.00106	0.001076	0.000876	0.00109	0.000949	0.000972	0.001009	0.001032	0.001073	0.000892	0.000935	0.001083	0.000988	0.000916	0.000894	0.001001	0.001026	0.001044	0.00097	0.000995
24.55	0.001063	0.001005	0.00096	0.000931	0.000996	0.000971	0.000998	0.0009	0.001217	0.001085	0.001293	0.001076	0.000912	0.000905	0.000943	0.000825	0.001025	0.000986	0.000921	0.000926	0.001064	0.00107	0.001016	0.000929	0.001029	0.000996	0.00096	0.000967	0.00094	0.00106	0.001076	0.000882	0.001087	0.00095	0.000974	0.001005	0.001034	0.00107	0.000892	0.000937	0.001077	0.000988	0.000916	0.00089	0.001	0.001028	0.001042	0.000963	0.000997
24.603	0.001063	0.001002	0.000963	0.000927	0.000996	0.000974	0.001	0.000902	0.00122	0.001091	0.001295	0.001072	0.000914	0.000905	0.000944	0.000821	0.001027	0.000986	0.000919	0.000928	0.001064	0.001072	0.001013	0.000931	0.001028	0.001	0.00096	0.000966	0.000937	0.001059	0.001075	0.000889	0.001084	0.000951	0.000976	0.001001	0.001036	0.001068	0.000893	0.000938	0.001071	0.000989	0.000916	0.000885	0.000998	0.001029	0.00104	0.000955	0.001
24.657	0.001063	0.000999	0.000965	0.000924	0.000996	0.000977	0.001003	0.000904	0.001222	0.001096	0.001296	0.001069	0.000916	0.000904	0.000944	0.000819	0.001028	0.000986	0.000917	0.00093	0.001065	0.001073	0.001011	0.000933	0.001027	0.001004	0.00096	0.000965	0.000933	0.001059	0.001075	0.000896	0.00108	0.000952	0.000978	0.000998	0.001038	0.001065	0.000893	0.000939	0.001065	0.000989	0.000915	0.000881	0.000997	0.001031	0.001039	0.000948	0.001003
24.71	0.001063	0.000997	0.000968	0.000921	0.000997	0.00098	0.001005	0.000906	0.001225	0.001102	0.001298	0.001065	0.000919	0.000904	0.000945	0.000817	0.00103	0.000987	0.000915	0.000931	0.001066	0.001074	0.001008	0.000936	0.001025	0.001009	0.00096	0.000964	0.00093	0.001059	0.001075	0.000904	0.001076	0.000954	0.000981	0.000994	0.001041	0.001062	0.000895	0.00094	0.001059	0.00099	0.000915	0.000877	0.000997	0.001033	0.001037	0.00094	0.001006
24.764	0.001063	0.000995	0.000971	0.000919	0.000998	0.000983	0.001007	0.000909	0.001227	0.001108	0.001299	0.001062	0.000922	0.000902	0.000945	0.000815	0.001031	0.000987	0.000913	0.000933	0.001068	0.001076	0.001006	0.000938	0.001024	0.001013	0.00096	0.000964	0.000927	0.00106	0.001074	0.000911	0.001073	0.000957	0.000983	0.000991	0.001043	0.00106	0.000896	0.000941	0.001054	0.000992	0.000914	0.000873	0.000996	0.001035	0.001036	0.000933	0.001009
24.817	0.001063	0.000993	0.000973	0.000917	0.001	0.000986	0.00101	0.000913	0.00123	0.001114	0.001301	0.001058	0.000925	0.000901	0.000945	0.000814	0.001033	0.000987	0.000912	0.000935	0.00107	0.001077	0.001003	0.000941	0.001023	0.001018	0.00096	0.000963	0.000924	0.00106	0.001074	0.00092	0.001069	0.000959	0.000986	0.000988	0.001045	0.001058	0.000898	0.000942	0.001049	0.000993	0.000913	0.000869	0.000996	0.001036	0.001035	0.000925	0.001013
24.871	0.001062	0.000992	0.000976	0.000915	0.001002	0.000989	0.001012	0.000917	0.001232	0.00112	0.001302	0.001055	0.000928	0.000899	0.000945	0.000813	0.001034	0.000987	0.00091	0.000937	0.001072	0.001078	0.001001	0.000945	0.001021	0.001023	0.000961	0.000964	0.000921	0.001061	0.001073	0.000928	0.001065	0.000962	0.000989	0.000985	0.001048	0.001055	0.0009	0.000943	0.001044	0.000994	0.000912	0.000865	0.000996	0.001038	0.001034	0.000918	0.001016
24.924	0.001061	0.000992	0.000978	0.000914	0.001005	0.000991	0.001015	0.000921	0.001234	0.001127	0.001303	0.001052	0.000932	0.000898	0.000944	0.000813	0.001035	0.000987	0.000909	0.000939	0.001074	0.00108	0.000998	0.000948	0.00102	0.001027	0.000961	0.000964	0.000919	0.001063	0.001072	0.000936	0.001062	0.000965	0.000992	0.000982	0.001051	0.001053	0.000902	0.000944	0.00104	0.000995	0.000911	0.000862	0.000996	0.001039	0.001033	0.000911	0.00102
24.978	0.00106	0.000991	0.000981	0.000913	0.001009	0.000994	0.001017	0.000925	0.001237	0.001134	0.001304	0.001048	0.000935	0.000895	0.000943	0.000813	0.001036	0.000987	0.000907	0.000941	0.001077	0.00108	0.000996	0.000952	0.001019	0.001032	0.000962	0.000965	0.000916	0.001065	0.001072	0.000944	0.001058	0.000969	0.000995	0.000979	0.001053	0.001051	0.000904	0.000945	0.001036	0.000997	0.00091	0.000859	0.000997	0.00104	0.001033	0.000905	0.001024
25.031	0.001059	0.000992	0.000983	0.000913	0.001012	0.000996	0.00102	0.00093	0.001239	0.00114	0.001304	0.001045	0.000938	0.000893	0.000942	0.000813	0.001037	0.000987	0.000906	0.000943	0.00108	0.001081	0.000994	0.000955	0.001018	0.001037	0.000962	0.000967	0.000914	0.001067	0.001071	0.000951	0.001055	0.000973	0.000998	0.000976	0.001056	0.001049	0.000907	0.000946	0.001032	0.000998	0.000908	0.000856	0.000997	0.001042	0.001032	0.000899	0.001027
25.085	0.001057	0.000992	0.000985	0.000913	0.001016	0.000998	0.001022	0.000936	0.001241	0.001148	0.001305	0.001042	0.000942	0.000891	0.000941	0.000814	0.001038	0.000988	0.000904	0.000945	0.001083	0.001081	0.000991	0.000959	0.001018	0.001042	0.000963	0.000969	0.000911	0.001069	0.001071	0.000959	0.001052	0.000977	0.001001	0.000973	0.001059	0.001047	0.000909	0.000946	0.001029	0.000999	0.000906	0.000854	0.000997	0.001042	0.001032	0.000894	0.001031
25.138	0.001056	0.000993	0.000987	0.000913	0.00102	0.000999	0.001025	0.000941	0.001243	0.001155	0.001305	0.001038	0.000945	0.000889	0.000939	0.000816	0.001039	0.000988	0.000903	0.000946	0.001086	0.001081	0.000989	0.000963	0.001017	0.001047	0.000964	0.000971	0.000909	0.001072	0.00107	0.000966	0.001049	0.000981	0.001004	0.000971	0.001061	0.001045	0.000912	0.000947	0.001025	0.001	0.000905	0.000852	0.000998	0.001043	0.001032	0.000889	0.001035
25.192	0.001054	0.000994	0.000989	0.000913	0.001024	0.001	0.001027	0.000947	0.001246	0.001163	0.001305	0.001035	0.000948	0.000886	0.000937	0.000817	0.00104	0.000988	0.000901	0.000948	0.00109	0.001081	0.000987	0.000967	0.001016	0.001052	0.000966	0.000974	0.000907	0.001075	0.00107	0.000972	0.001046	0.000986	0.001007	0.000969	0.001064	0.001043	0.000915	0.000947	0.001022	0.001001	0.000903	0.00085	0.000998	0.001043	0.001032	0.000884	0.001039
25.245	0.001051	0.000995	0.00099	0.000914	0.001028	0.001001	0.001029	0.000953	0.001248	0.00117	0.001305	0.001032	0.000951	0.000884	0.000935	0.000819	0.001041	0.000987	0.0009	0.00095	0.001094	0.001081	0.000985	0.000972	0.001016	0.001057	0.000967	0.000977	0.000906	0.001078	0.001069	0.000978	0.001044	0.000991	0.001009	0.000966	0.001067	0.001041	0.000918	0.000947	0.001019	0.001001	0.000901	0.00085	0.000999	0.001043	0.001032	0.000881	0.001043
25.299	0.001049	0.000997	0.000991	0.000916	0.001033	0.001001	0.001031	0.00096	0.00125	0.001178	0.001305	0.001029	0.000954	0.000881	0.000932	0.000821	0.001043	0.000987	0.000899	0.000951	0.001097	0.001079	0.000982	0.000976	0.001016	0.001062	0.000969	0.000981	0.000904	0.001081	0.001069	0.000984	0.001043	0.000996	0.001012	0.000964	0.00107	0.00104	0.000921	0.000946	0.001017	0.001002	0.000899	0.000849	0.000999	0.001043	0.001032	0.000877	0.001046
25.352	0.001046	0.000998	0.000992	0.000917	0.001037	0.001001	0.001033	0.000966	0.001252	0.001186	0.001304	0.001025	0.000957	0.000879	0.00093	0.000823	0.001044	0.000987	0.000898	0.000952	0.001101	0.001078	0.00098	0.00098	0.001016	0.001066	0.00097	0.000985	0.000903	0.001085	0.001068	0.000989	0.001041	0.001002	0.001015	0.000961	0.001072	0.001038	0.000923	0.000946	0.001014	0.001002	0.000897	0.000849	0.000999	0.001042	0.001032	0.000875	0.00105
25.406	0.001043	0.001	0.000993	0.000918	0.001041	0.001001	0.001035	0.000973	0.001253	0.001195	0.001303	0.001022	0.000959	0.000877	0.000927	0.000825	0.001045	0.000987	0.000897	0.000953	0.001105	0.001076	0.000978	0.000984	0.001016	0.001071	0.000972	0.000989	0.000902	0.001089	0.001068	0.000993	0.00104	0.001008	0.001017	0.000959	0.001075	0.001036	0.000926	0.000945	0.001011	0.001002	0.000895	0.00085	0.000999	0.001041	0.001033	0.000873	0.001054
25.459	0.001039	0.001002	0.000994	0.00092	0.001045	0.001	0.001036	0.000979	0.001255	0.001203	0.001302	0.001019	0.000961	0.000875	0.000923	0.000827	0.001046	0.000987	0.000896	0.000954	0.001108	0.001074	0.000976	0.000988	0.001016	0.001075	0.000974	0.000993	0.0009	0.001093	0.001068	0.000996	0.001039	0.001014	0.00102	0.000957	0.001077	0.001034	0.000929	0.000944	0.001009	0.001001	0.000893	0.000851	0.000999	0.001039	0.001033	0.000872	0.001058
25.513	0.001036	0.001004	0.000994	0.000921	0.001049	0.000998	0.001038	0.000986	0.001257	0.001212	0.001301	0.001016	0.000963	0.000873	0.00092	0.000829	0.001048	0.000987	0.000895	0.000955	0.001112	0.001072	0.000974	0.000991	0.001016	0.001079	0.000977	0.000997	0.000899	0.001097	0.001067	0.000999	0.001039	0.00102	0.001022	0.000954	0.001079	0.001032	0.000931	0.000943	0.001006	0.001001	0.000891	0.000852	0.000999	0.001037	0.001033	0.000872	0.001062
25.566	0.001032	0.001007	0.000994	0.000923	0.001052	0.000996	0.001039	0.000993	0.001259	0.001221	0.0013	0.001013	0.000964	0.000871	0.000916	0.000831	0.00105	0.000987	0.000894	0.000956	0.001115	0.001069	0.000972	0.000995	0.001017	0.001083	0.000979	0.001002	0.000899	0.001101	0.001067	0.001002	0.001039	0.001026	0.001024	0.000952	0.001082	0.00103	0.000934	0.000941	0.001003	0.001	0.000889	0.000854	0.000999	0.001035	0.001033	0.000872	0.001066
25.62	0.001028	0.001009	0.000994	0.000925	0.001055	0.000994	0.00104	0.000999	0.00126	0.00123	0.001298	0.001011	0.000965	0.00087	0.000913	0.000833	0.001051	0.000987	0.000893	0.000957	0.001118	0.001066	0.00097	0.000998	0.001018	0.001087	0.000981	0.001007	0.000898	0.001105	0.001067	0.001003	0.00104	0.001032	0.001026	0.000949	0.001084	0.001028	0.000936	0.00094	0.001001	0.000999	0.000888	0.000856	0.000999	0.001033	0.001033	0.000873	0.00107
25.674	0.001023	0.001011	0.000993	0.000926	0.001058	0.000991	0.001041	0.001006	0.001261	0.001239	0.001297	0.001008	0.000966	0.000869	0.000909	0.000835	0.001053	0.000987	0.000893	0.000958	0.001121	0.001062	0.000969	0.001001	0.001019	0.00109	0.000984	0.001011	0.000897	0.001109	0.001067	0.001004	0.001041	0.001039	0.001028	0.000947	0.001086	0.001026	0.000938	0.000938	0.000998	0.000997	0.000887	0.000859	0.000998	0.00103	0.001033	0.000875	0.001075
25.727	0.001019	0.001014	0.000993	0.000928	0.00106	0.000988	0.001041	0.001012	0.001263	0.001248	0.001295	0.001005	0.000967	0.000868	0.000905	0.000837	0.001055	0.000987	0.000892	0.000959	0.001124	0.001058	0.000967	0.001004	0.00102	0.001094	0.000987	0.001016	0.000897	0.001113	0.001067	0.001004	0.001042	0.001045	0.001029	0.000944	0.001087	0.001024	0.00094	0.000936	0.000995	0.000996	0.000886	0.000862	0.000997	0.001027	0.001033	0.000877	0.001079
25.781	0.001015	0.001016	0.000992	0.000929	0.001063	0.000985	0.001042	0.001018	0.001264	0.001258	0.001293	0.001003	0.000967	0.000867	0.000901	0.000839	0.001057	0.000987	0.000892	0.000959	0.001126	0.001054	0.000965	0.001006	0.001021	0.001097	0.000989	0.001021	0.000897	0.001116	0.001067	0.001004	0.001044	0.001052	0.00103	0.000942	0.001089	0.001022	0.000942	0.000934	0.000992	0.000994	0.000886	0.000865	0.000996	0.001023	0.001033	0.00088	0.001083
25.834	0.00101	0.001019	0.000991	0.00093	0.001064	0.000981	0.001042	0.001024	0.001265	0.001267	0.00129	0.001	0.000967	0.000867	0.000897	0.000841	0.00106	0.000987	0.000892	0.00096	0.001128	0.00105	0.000964	0.001008	0.001023	0.001099	0.000992	0.001025	0.000896	0.001119	0.001067	0.001003	0.001045	0.001059	0.001031	0.000939	0.001091	0.00102	0.000943	0.000932	0.000988	0.000991	0.000885	0.000869	0.000996	0.00102	0.001033	0.000884	0.001088
25.888	0.001006	0.001021	0.00099	0.000931	0.001065	0.000977	0.001043	0.001029	0.001266	0.001276	0.001288	0.000998	0.000966	0.000867	0.000893	0.000842	0.001062	0.000988	0.000892	0.000961	0.001129	0.001046	0.000963	0.00101	0.001025	0.001102	0.000995	0.00103	0.000896	0.001122	0.001067	0.001002	0.001047	0.001065	0.001032	0.000936	0.001092	0.001018	0.000945	0.00093	0.000985	0.000989	0.000886	0.000872	0.000995	0.001016	0.001032	0.000888	0.001092
25.941	0.001002	0.001023	0.000989	0.000932	0.001066	0.000973	0.001043	0.001034	0.001266	0.001286	0.001285	0.000996	0.000966	0.000868	0.000888	0.000844	0.001065	0.000989	0.000892	0.000961	0.00113	0.001042	0.000961	0.001012	0.001027	0.001104	0.000997	0.001034	0.000897	0.001125	0.001067	0.001	0.00105	0.001072	0.001033	0.000933	0.001094	0.001016	0.000946	0.000928	0.000981	0.000986	0.000886	0.000876	0.000993	0.001012	0.001032	0.000893	0.001097
25.995	0.000998	0.001025	0.000988	0.000933	0.001067	0.000969	0.001043	0.001039	0.001267	0.001295	0.001283	0.000994	0.000965	0.000868	0.000884	0.000845	0.001067	0.000989	0.000892	0.000962	0.001131	0.001037	0.00096	0.001013	0.001029	0.001106	0.001	0.001038	0.000897	0.001127	0.001068	0.000998	0.001052	0.001079	0.001033	0.00093	0.001095	0.001014	0.000947	0.000926	0.000977	0.000984	0.000888	0.00088	0.000992	0.001008	0.001031	0.000898	0.001101
26.048	0.000994	0.001027	0.000986	0.000933	0.001067	0.000965	0.001043	0.001043	0.001267	0.001305	0.00128	0.000992	0.000964	0.000869	0.00088	0.000846	0.00107	0.000991	0.000893	0.000962	0.001131	0.001033	0.000959	0.001014	0.001031	0.001107	0.001002	0.001042	0.000897	0.001129	0.001068	0.000996	0.001054	0.001086	0.001033	0.000928	0.001096	0.001012	0.000948	0.000924	0.000974	0.000981	0.000889	0.000884	0.000991	0.001004	0.001031	0.000904	0.001106
26.102	0.000991	0.001029	0.000985	0.000934	0.001067	0.00096	0.001043	0.001047	0.001267	0.001314	0.001277	0.00099	0.000963	0.00087	0.000876	0.000848	0.001073	0.000992	0.000893	0.000962	0.001131	0.001028	0.000958	0.001015	0.001034	0.001109	0.001005	0.001046	0.000898	0.001131	0.001069	0.000993	0.001057	0.001092	0.001034	0.000925	0.001097	0.00101	0.000948	0.000923	0.000969	0.000978	0.000891	0.000888	0.00099	0.001	0.00103	0.000911	0.001111
26.155	0.000987	0.001031	0.000984	0.000934	0.001066	0.000956	0.001043	0.001051	0.001267	0.001323	0.001273	0.000989	0.000962	0.000872	0.000873	0.000849	0.001076	0.000994	0.000894	0.000963	0.00113	0.001024	0.000958	0.001015	0.001037	0.00111	0.001007	0.001049	0.000899	0.001132	0.001069	0.00099	0.001059	0.001099	0.001033	0.000922	0.001098	0.001009	0.000949	0.000921	0.000965	0.000975	0.000894	0.000891	0.000989	0.000996	0.001029	0.000917	0.001115
26.209	0.000984	0.001032	0.000982	0.000934	0.001066	0.000952	0.001044	0.001054	0.001267	0.001333	0.00127	0.000988	0.000961	0.000873	0.000869	0.00085	0.001078	0.000995	0.000895	0.000963	0.001128	0.00102	0.000957	0.001016	0.001039	0.001111	0.001009	0.001052	0.0009	0.001133	0.00107	0.000987	0.001061	0.001106	0.001033	0.00092	0.0011	0.001008	0.000949	0.00092	0.000961	0.000972	0.000897	0.000895	0.000989	0.000992	0.001029	0.000924	0.00112
26.262	0.000981	0.001034	0.000981	0.000934	0.001065	0.000948	0.001044	0.001057	0.001266	0.001342	0.001267	0.000986	0.00096	0.000874	0.000866	0.000851	0.001081	0.000998	0.000896	0.000963	0.001126	0.001016	0.000957	0.001016	0.001042	0.001112	0.001012	0.001055	0.000902	0.001133	0.00107	0.000984	0.001064	0.001112	0.001033	0.000917	0.001101	0.001007	0.000949	0.00092	0.000957	0.00097	0.000901	0.000899	0.000988	0.000988	0.001028	0.000931	0.001125
26.316	0.000979	0.001035	0.00098	0.000933	0.001063	0.000944	0.001044	0.00106	0.001265	0.001351	0.001263	0.000985	0.000958	0.000876	0.000862	0.000852	0.001083	0.001	0.000897	0.000963	0.001124	0.001012	0.000957	0.001016	0.001045	0.001112	0.001014	0.001057	0.000903	0.001133	0.001071	0.000981	0.001066	0.001118	0.001032	0.000915	0.001102	0.001006	0.000949	0.000919	0.000952	0.000967	0.000904	0.000902	0.000987	0.000985	0.001027	0.000938	0.001129
26.369	0.000977	0.001035	0.000978	0.000933	0.001062	0.00094	0.001045	0.001062	0.001264	0.00136	0.001259	0.000985	0.000957	0.000878	0.000859	0.000853	0.001086	0.001003	0.000898	0.000963	0.001121	0.001009	0.000958	0.001016	0.001049	0.001112	0.001016	0.00106	0.000905	0.001133	0.001072	0.000978	0.001068	0.001125	0.001031	0.000913	0.001103	0.001006	0.000948	0.000919	0.000948	0.000965	0.000909	0.000906	0.000987	0.000981	0.001026	0.000945	0.001134
26.423	0.000975	0.001036	0.000977	0.000932	0.00106	0.000937	0.001045	0.001064	0.001263	0.001368	0.001255	0.000984	0.000956	0.000879	0.000856	0.000854	0.001088	0.001006	0.0009	0.000963	0.001118	0.001006	0.000958	0.001016	0.001052	0.001112	0.001018	0.001062	0.000907	0.001132	0.001072	0.000976	0.00107	0.001131	0.001031	0.000911	0.001104	0.001006	0.000948	0.000919	0.000944	0.000963	0.000914	0.000909	0.000987	0.000978	0.001026	0.000953	0.001138
26.476	0.000974	0.001037	0.000976	0.000932	0.001058	0.000933	0.001046	0.001066	0.001262	0.001377	0.001251	0.000984	0.000955	0.000881	0.000853	0.000855	0.00109	0.001009	0.000901	0.000963	0.001115	0.001003	0.000959	0.001015	0.001055	0.001112	0.001019	0.001063	0.00091	0.001131	0.001072	0.000973	0.001072	0.001137	0.00103	0.000909	0.001105	0.001006	0.000947	0.00092	0.000939	0.000961	0.000919	0.000912	0.000986	0.000975	0.001025	0.00096	0.001142
26.53	0.000973	0.001037	0.000974	0.000931	0.001056	0.000931	0.001047	0.001067	0.00126	0.001385	0.001247	0.000984	0.000954	0.000882	0.000851	0.000856	0.001091	0.001013	0.000903	0.000963	0.001112	0.001001	0.00096	0.001015	0.001059	0.001112	0.001021	0.001064	0.000912	0.00113	0.001073	0.000971	0.001073	0.001143	0.001029	0.000908	0.001106	0.001007	0.000946	0.000921	0.000935	0.00096	0.000924	0.000914	0.000987	0.000973	0.001024	0.000967	0.001146
26.583	0.000973	0.001037	0.000973	0.00093	0.001054	0.000928	0.001048	0.001068	0.001259	0.001394	0.001243	0.000984	0.000953	0.000884	0.000849	0.000857	0.001093	0.001017	0.000904	0.000963	0.001108	0.000999	0.000961	0.001015	0.001062	0.001112	0.001023	0.001066	0.000915	0.001128	0.001073	0.000969	0.001075	0.001149	0.001028	0.000906	0.001108	0.001008	0.000945	0.000922	0.000931	0.000959	0.000929	0.000916	0.000987	0.00097	0.001024	0.000974	0.001149
26.637	0.000973	0.001037	0.000972	0.000929	0.001052	0.000927	0.001049	0.001069	0.001257	0.001402	0.001239	0.000985	0.000953	0.000885	0.000847	0.000859	0.001094	0.001021	0.000906	0.000963	0.001104	0.000997	0.000963	0.001015	0.001066	0.001111	0.001024	0.001067	0.000919	0.001126	0.001073	0.000967	0.001076	0.001155	0.001027	0.000905	0.001109	0.00101	0.000944	0.000924	0.000928	0.000959	0.000935	0.000919	0.000987	0.000968	0.001024	0.000981	0.001153
26.69	0.000973	0.001036	0.000971	0.000929	0.00105	0.000925	0.001051	0.001069	0.001255	0.00141	0.001235	0.000986	0.000952	0.000886	0.000845	0.00086	0.001095	0.001025	0.000908	0.000963	0.0011	0.000996	0.000964	0.001014	0.001069	0.00111	0.001026	0.001067	0.000922	0.001124	0.001073	0.000965	0.001077	0.001161	0.001026	0.000904	0.001111	0.001011	0.000943	0.000926	0.000924	0.000959	0.000941	0.00092	0.000988	0.000967	0.001024	0.000988	0.001156
26.744	0.000974	0.001036	0.00097	0.000928	0.001048	0.000924	0.001053	0.00107	0.001253	0.001418	0.00123	0.000987	0.000952	0.000887	0.000843	0.000862	0.001096	0.00103	0.000909	0.000963	0.001095	0.000995	0.000967	0.001014	0.001073	0.00111	0.001028	0.001068	0.000926	0.001121	0.001073	0.000964	0.001078	0.001166	0.001025	0.000904	0.001112	0.001013	0.000942	0.000928	0.000921	0.000959	0.000947	0.000922	0.000989	0.000966	0.001024	0.000994	0.001159
26.798	0.000975	0.001036	0.000969	0.000927	0.001047	0.000923	0.001054	0.00107	0.001251	0.001425	0.001226	0.000989	0.000952	0.000887	0.000842	0.000864	0.001096	0.001035	0.000911	0.000963	0.001091	0.000994	0.000969	0.001014	0.001076	0.001109	0.001029	0.001069	0.00093	0.001119	0.001072	0.000963	0.001079	0.001172	0.001024	0.000903	0.001114	0.001016	0.000941	0.000931	0.000918	0.00096	0.000953	0.000923	0.00099	0.000965	0.001024	0.001001	0.001161
26.851	0.000977	0.001035	0.000968	0.000927	0.001045	0.000923	0.001057	0.00107	0.001248	0.001433	0.001222	0.00099	0.000952	0.000888	0.000841	0.000866	0.001096	0.00104	0.000913	0.000963	0.001087	0.000994	0.000972	0.001014	0.00108	0.001108	0.001031	0.001069	0.000934	0.001116	0.001072	0.000963	0.00108	0.001177	0.001023	0.000903	0.001116	0.001019	0.000939	0.000934	0.000915	0.000961	0.000958	0.000924	0.000991	0.000965	0.001024	0.001007	0.001163
26.905	0.000979	0.001035	0.000967	0.000926	0.001044	0.000923	0.001059	0.00107	0.001246	0.00144	0.001217	0.000993	0.000953	0.000888	0.00084	0.000869	0.001096	0.001045	0.000915	0.000963	0.001083	0.000994	0.000975	0.001014	0.001083	0.001107	0.001032	0.00107	0.000938	0.001113	0.001071	0.000963	0.001081	0.001182	0.001022	0.000904	0.001119	0.001022	0.000937	0.000936	0.000913	0.000963	0.000964	0.000925	0.000992	0.000965	0.001025	0.001013	0.001165
26.958	0.000981	0.001035	0.000966	0.000926	0.001042	0.000924	0.001061	0.00107	0.001243	0.001447	0.001213	0.000995	0.000954	0.000888	0.000839	0.000871	0.001095	0.001051	0.000916	0.000963	0.00108	0.000995	0.000978	0.001014	0.001086	0.001106	0.001034	0.001071	0.000943	0.00111	0.001071	0.000963	0.001082	0.001187	0.001021	0.000905	0.001121	0.001025	0.000936	0.000939	0.000911	0.000965	0.000969	0.000925	0.000994	0.000965	0.001025	0.001018	0.001167
27.012	0.000984	0.001035	0.000965	0.000926	0.001041	0.000924	0.001064	0.00107	0.001241	0.001453	0.001208	0.000999	0.000955	0.000888	0.000839	0.000874	0.001095	0.001056	0.000918	0.000962	0.001076	0.000995	0.000981	0.001014	0.001089	0.001106	0.001036	0.001072	0.000947	0.001107	0.00107	0.000963	0.001083	0.001191	0.001021	0.000906	0.001124	0.001028	0.000934	0.000942	0.00091	0.000967	0.000975	0.000925	0.000995	0.000966	0.001026	0.001023	0.001168
27.065	0.000987	0.001035	0.000964	0.000926	0.001041	0.000925	0.001067	0.001069	0.001238	0.00146	0.001204	0.001002	0.000956	0.000888	0.000838	0.000877	0.001094	0.001062	0.000919	0.000962	0.001073	0.000996	0.000985	0.001014	0.001092	0.001105	0.001038	0.001073	0.000952	0.001105	0.00107	0.000964	0.001084	0.001195	0.00102	0.000907	0.001126	0.001032	0.000932	0.000945	0.000909	0.00097	0.000979	0.000926	0.000997	0.000967	0.001027	0.001028	0.001169
27.119	0.00099	0.001035	0.000964	0.000926	0.00104	0.000927	0.00107	0.001069	0.001235	0.001466	0.001199	0.001006	0.000958	0.000887	0.000838	0.000881	0.001092	0.001068	0.00092	0.000962	0.00107	0.000997	0.000989	0.001014	0.001095	0.001104	0.001039	0.001074	0.000957	0.001102	0.001069	0.000965	0.001085	0.001199	0.001019	0.000909	0.001129	0.001035	0.000929	0.000948	0.000909	0.000973	0.000984	0.000926	0.000998	0.000968	0.001029	0.001033	0.00117
27.172	0.000993	0.001035	0.000963	0.000927	0.00104	0.000928	0.001072	0.001069	0.001233	0.001472	0.001195	0.00101	0.000959	0.000886	0.000838	0.000884	0.001091	0.001074	0.000922	0.000961	0.001067	0.000998	0.000993	0.001015	0.001098	0.001103	0.001041	0.001075	0.000962	0.001099	0.001068	0.000965	0.001086	0.001203	0.001019	0.000911	0.001132	0.001039	0.000927	0.000951	0.000908	0.000976	0.000988	0.000926	0.001	0.00097	0.00103	0.001037	0.00117
27.226	0.000997	0.001035	0.000962	0.000927	0.001039	0.00093	0.001075	0.001069	0.00123	0.001478	0.00119	0.001015	0.000961	0.000885	0.000839	0.000888	0.001089	0.00108	0.000923	0.000961	0.001065	0.000999	0.000997	0.001015	0.0011	0.001102	0.001043	0.001077	0.000967	0.001097	0.001068	0.000966	0.001087	0.001206	0.001019	0.000913	0.001135	0.001042	0.000925	0.000953	0.000909	0.00098	0.000991	0.000925	0.001002	0.000971	0.001032	0.001041	0.00117
27.279	0.001	0.001035	0.000961	0.000928	0.00104	0.000932	0.001078	0.001069	0.001227	0.001483	0.001185	0.00102	0.000963	0.000884	0.000839	0.000891	0.001088	0.001086	0.000924	0.00096	0.001063	0.001001	0.001001	0.001016	0.001102	0.001102	0.001046	0.001078	0.000971	0.001095	0.001067	0.000967	0.001088	0.001209	0.001018	0.000916	0.001139	0.001046	0.000922	0.000956	0.000909	0.000983	0.000994	0.000925	0.001004	0.000973	0.001033	0.001045	0.00117
27.333	0.001004	0.001036	0.000959	0.000929	0.00104	0.000934	0.001081	0.00107	0.001224	0.001489	0.001181	0.001025	0.000965	0.000882	0.00084	0.000895	0.001086	0.001091	0.000924	0.000959	0.001061	0.001002	0.001005	0.001017	0.001104	0.001101	0.001048	0.00108	0.000976	0.001093	0.001066	0.000969	0.00109	0.001211	0.001018	0.000919	0.001142	0.001049	0.00092	0.000957	0.00091	0.000987	0.000997	0.000925	0.001006	0.000975	0.001035	0.001049	0.001169
27.386	0.001007	0.001037	0.000958	0.00093	0.00104	0.000935	0.001084	0.00107	0.001221	0.001493	0.001176	0.001031	0.000967	0.000881	0.000841	0.000899	0.001084	0.001097	0.000925	0.000958	0.00106	0.001003	0.00101	0.001018	0.001106	0.0011	0.00105	0.001082	0.00098	0.001091	0.001066	0.00097	0.001092	0.001213	0.001018	0.000922	0.001144	0.001052	0.000917	0.000959	0.000912	0.00099	0.000999	0.000925	0.001008	0.000977	0.001037	0.001052	0.001168
27.44	0.001011	0.001037	0.000956	0.000931	0.00104	0.000937	0.001087	0.00107	0.001219	0.001498	0.001172	0.001037	0.000969	0.000879	0.000843	0.000903	0.001081	0.001103	0.000926	0.000957	0.001059	0.001004	0.001013	0.001019	0.001107	0.0011	0.001053	0.001085	0.000984	0.00109	0.001065	0.000971	0.001094	0.001214	0.001018	0.000925	0.001147	0.001055	0.000914	0.00096	0.000913	0.000994	0.001	0.000925	0.001009	0.000979	0.001039	0.001055	0.001167
27.493	0.001014	0.001039	0.000955	0.000932	0.001041	0.000939	0.00109	0.001071	0.001216	0.001502	0.001168	0.001043	0.000971	0.000877	0.000844	0.000906	0.001079	0.001108	0.000926	0.000955	0.001059	0.001004	0.001017	0.00102	0.001108	0.001099	0.001055	0.001087	0.000988	0.001088	0.001065	0.000971	0.001096	0.001215	0.001018	0.000929	0.00115	0.001058	0.000912	0.000961	0.000915	0.000998	0.001001	0.000925	0.001011	0.000981	0.001041	0.001058	0.001166
27.547	0.001018	0.00104	0.000953	0.000934	0.001041	0.00094	0.001093	0.001071	0.001213	0.001506	0.001163	0.00105	0.000973	0.000875	0.000846	0.000909	0.001077	0.001113	0.000926	0.000954	0.001059	0.001005	0.001021	0.001021	0.001109	0.001098	0.001058	0.001089	0.000992	0.001087	0.001065	0.000972	0.001098	0.001215	0.001018	0.000932	0.001152	0.001061	0.000909	0.000961	0.000917	0.001001	0.001001	0.000925	0.001013	0.000983	0.001043	0.001061	0.001164
27.6	0.001021	0.001041	0.00095	0.000935	0.001042	0.000941	0.001095	0.001071	0.001211	0.00151	0.001159	0.001057	0.000975	0.000874	0.000848	0.000913	0.001074	0.001118	0.000926	0.000952	0.001059	0.001005	0.001024	0.001022	0.00111	0.001097	0.001061	0.001091	0.000995	0.001086	0.001064	0.000973	0.0011	0.001215	0.001018	0.000936	0.001153	0.001063	0.000906	0.00096	0.00092	0.001004	0.001001	0.000925	0.001014	0.000985	0.001045	0.001063	0.001162
27.654	0.001024	0.001043	0.000948	0.000936	0.001043	0.000942	0.001097	0.001072	0.001208	0.001513	0.001155	0.001064	0.000977	0.000872	0.00085	0.000915	0.001071	0.001123	0.000926	0.00095	0.00106	0.001005	0.001027	0.001023	0.00111	0.001096	0.001063	0.001094	0.000998	0.001085	0.001064	0.000973	0.001103	0.001214	0.001018	0.000939	0.001155	0.001065	0.000904	0.00096	0.000922	0.001008	0.001	0.000925	0.001016	0.000986	0.001047	0.001065	0.00116
27.707	0.001027	0.001045	0.000945	0.000937	0.001043	0.000943	0.001099	0.001072	0.001206	0.001516	0.00115	0.001071	0.000979	0.000871	0.000853	0.000918	0.001069	0.001127	0.000925	0.000948	0.00106	0.001005	0.001029	0.001024	0.00111	0.001095	0.001066	0.001096	0.001	0.001085	0.001064	0.000973	0.001106	0.001213	0.001018	0.000943	0.001155	0.001067	0.000901	0.000958	0.000925	0.00101	0.000999	0.000925	0.001017	0.000987	0.001049	0.001068	0.001157
27.761	0.001029	0.001046	0.000942	0.000939	0.001043	0.000943	0.0011	0.001072	0.001203	0.001518	0.001146	0.001079	0.00098	0.00087	0.000855	0.00092	0.001066	0.001131	0.000924	0.000946	0.001061	0.001004	0.001031	0.001026	0.001109	0.001094	0.001069	0.001098	0.001002	0.001084	0.001064	0.000973	0.001109	0.001212	0.001017	0.000946	0.001156	0.001068	0.000898	0.000956	0.000927	0.001013	0.000997	0.000925	0.001018	0.000988	0.001051	0.00107	0.001155
27.814	0.001032	0.001048	0.000939	0.00094	0.001044	0.000944	0.001101	0.001072	0.001201	0.00152	0.001142	0.001087	0.000982	0.000869	0.000858	0.000922	0.001063	0.001135	0.000924	0.000943	0.001062	0.001003	0.001033	0.001027	0.001109	0.001093	0.001072	0.0011	0.001003	0.001084	0.001064	0.000973	0.001112	0.001209	0.001017	0.00095	0.001155	0.001069	0.000896	0.000954	0.00093	0.001015	0.000995	0.000925	0.00102	0.000989	0.001053	0.001072	0.001152
27.868	0.001034	0.001051	0.000936	0.000941	0.001044	0.000944	0.001102	0.001072	0.001199	0.001522	0.001138	0.001094	0.000983	0.000868	0.000861	0.000923	0.00106	0.001138	0.000923	0.000941	0.001063	0.001002	0.001034	0.001028	0.001108	0.001092	0.001076	0.001102	0.001004	0.001083	0.001064	0.000973	0.001115	0.001207	0.001017	0.000953	0.001154	0.00107	0.000893	0.000951	0.000933	0.001016	0.000992	0.000926	0.001021	0.000989	0.001054	0.001074	0.001149
27.921	0.001036	0.001053	0.000932	0.000942	0.001044	0.000943	0.001102	0.001072	0.001197	0.001524	0.001135	0.001103	0.000984	0.000868	0.000865	0.000924	0.001057	0.001141	0.000921	0.000938	0.001064	0.001001	0.001035	0.00103	0.001107	0.00109	0.001079	0.001104	0.001004	0.001083	0.001064	0.000972	0.001118	0.001203	0.001016	0.000955	0.001153	0.00107	0.000891	0.000948	0.000935	0.001017	0.00099	0.000926	0.001021	0.000989	0.001056	0.001075	0.001146
27.975	0.001037	0.001055	0.000928	0.000943	0.001043	0.000943	0.001102	0.001072	0.001195	0.001525	0.001131	0.001111	0.000986	0.000868	0.000868	0.000925	0.001054	0.001143	0.00092	0.000935	0.001065	0.000999	0.001035	0.001031	0.001105	0.001089	0.001082	0.001105	0.001004	0.001083	0.001064	0.000971	0.001121	0.0012	0.001016	0.000958	0.00115	0.001071	0.000888	0.000944	0.000938	0.001018	0.000987	0.000927	0.001022	0.000988	0.001058	0.001077	0.001143
28.029	0.001038	0.001057	0.000924	0.000944	0.001043	0.000942	0.001102	0.001072	0.001193	0.001525	0.001127	0.001119	0.000987	0.000868	0.000872	0.000924	0.001051	0.001145	0.000919	0.000931	0.001066	0.000997	0.001034	0.001033	0.001104	0.001087	0.001085	0.001106	0.001003	0.001083	0.001064	0.00097	0.001124	0.001195	0.001015	0.00096	0.001148	0.00107	0.000886	0.00094	0.00094	0.001018	0.000983	0.000927	0.001023	0.000987	0.001059	0.001079	0.001139
28.082	0.00104	0.001059	0.000921	0.000944	0.001042	0.000941	0.001101	0.001071	0.001191	0.001526	0.001124	0.001127	0.000988	0.000869	0.000875	0.000924	0.001048	0.001146	0.000917	0.000928	0.001067	0.000995	0.001033	0.001034	0.001102	0.001086	0.001089	0.001107	0.001002	0.001083	0.001065	0.000969	0.001127	0.001191	0.001014	0.000962	0.001144	0.00107	0.000884	0.000935	0.000943	0.001017	0.00098	0.000928	0.001023	0.000986	0.001061	0.001081	0.001136
28.136	0.001041	0.001062	0.000917	0.000945	0.001041	0.000939	0.0011	0.00107	0.00119	0.001526	0.001121	0.001136	0.000988	0.000871	0.000879	0.000923	0.001045	0.001148	0.000915	0.000924	0.001067	0.000993	0.001031	0.001036	0.001101	0.001084	0.001092	0.001108	0.001001	0.001083	0.001065	0.000968	0.00113	0.001186	0.001014	0.000963	0.00114	0.00107	0.000882	0.00093	0.000945	0.001017	0.000976	0.000929	0.001024	0.000984	0.001062	0.001082	0.001132
28.189	0.001041	0.001064	0.000913	0.000945	0.00104	0.000938	0.001098	0.001069	0.001188	0.001525	0.001118	0.001144	0.000989	0.000872	0.000883	0.000921	0.001042	0.001148	0.000914	0.00092	0.001068	0.00099	0.001029	0.001038	0.001099	0.001082	0.001095	0.001108	0.000999	0.001083	0.001065	0.000967	0.001134	0.001181	0.001013	0.000964	0.001135	0.001069	0.00088	0.000925	0.000947	0.001015	0.000973	0.00093	0.001024	0.000982	0.001064	0.001084	0.001129
28.243	0.001042	0.001066	0.000909	0.000945	0.001038	0.000936	0.001096	0.001068	0.001187	0.001525	0.001115	0.001153	0.000989	0.000875	0.000887	0.000919	0.00104	0.001149	0.000912	0.000916	0.001068	0.000987	0.001026	0.001039	0.001097	0.00108	0.001098	0.001108	0.000997	0.001082	0.001065	0.000966	0.001137	0.001175	0.001012	0.000964	0.00113	0.001068	0.000878	0.000919	0.000949	0.001014	0.000969	0.000931	0.001024	0.00098	0.001065	0.001086	0.001126
28.296	0.001043	0.001067	0.000905	0.000945	0.001036	0.000934	0.001093	0.001067	0.001186	0.001524	0.001112	0.001161	0.00099	0.000878	0.000891	0.000916	0.001037	0.001149	0.00091	0.000912	0.001068	0.000985	0.001022	0.001041	0.001095	0.001078	0.001101	0.001108	0.000994	0.001082	0.001066	0.000965	0.001139	0.001169	0.001011	0.000964	0.001124	0.001067	0.000876	0.000914	0.000951	0.001012	0.000965	0.000933	0.001025	0.000977	0.001066	0.001087	0.001122
28.35	0.001043	0.001069	0.000901	0.000945	0.001034	0.000933	0.001091	0.001066	0.001185	0.001522	0.001109	0.00117	0.00099	0.000881	0.000895	0.000913	0.001034	0.001149	0.000908	0.000907	0.001067	0.000982	0.001018	0.001044	0.001094	0.001076	0.001104	0.001107	0.000992	0.001082	0.001066	0.000964	0.001142	0.001163	0.00101	0.000964	0.001117	0.001066	0.000874	0.000908	0.000952	0.001009	0.000962	0.000934	0.001025	0.000974	0.001068	0.001089	0.001119
28.403	0.001043	0.00107	0.000897	0.000944	0.001032	0.000931	0.001087	0.001064	0.001184	0.001521	0.001106	0.001178	0.00099	0.000885	0.000899	0.000909	0.001031	0.001148	0.000907	0.000903	0.001066	0.000979	0.001014	0.001046	0.001092	0.001074	0.001107	0.001105	0.000989	0.001082	0.001066	0.000962	0.001144	0.001157	0.001009	0.000963	0.001111	0.001065	0.000872	0.000903	0.000953	0.001007	0.000958	0.000936	0.001024	0.000971	0.001069	0.001091	0.001115
28.457	0.001044	0.001071	0.000893	0.000943	0.00103	0.000929	0.001084	0.001062	0.001184	0.001519	0.001104	0.001187	0.000991	0.00089	0.000903	0.000905	0.001029	0.001147	0.000905	0.000899	0.001065	0.000976	0.001009	0.001048	0.00109	0.001072	0.001109	0.001104	0.000985	0.001081	0.001067	0.000961	0.001147	0.00115	0.001008	0.000961	0.001104	0.001064	0.00087	0.000897	0.000955	0.001004	0.000955	0.000938	0.001024	0.000967	0.00107	0.001092	0.001112
28.51	0.001044	0.001072	0.00089	0.000941	0.001027	0.000927	0.00108	0.00106	0.001183	0.001516	0.001102	0.001195	0.000991	0.000895	0.000906	0.000901	0.001026	0.001146	0.000904	0.000894	0.001063	0.000973	0.001004	0.001051	0.001089	0.001069	0.001112	0.001102	0.000982	0.001081	0.001067	0.00096	0.001148	0.001143	0.001007	0.000959	0.001096	0.001062	0.000868	0.000891	0.000956	0.001001	0.000951	0.00094	0.001023	0.000964	0.001072	0.001094	0.001109
28.564	0.001044	0.001073	0.000887	0.000939	0.001024	0.000926	0.001076	0.001058	0.001183	0.001514	0.001099	0.001203	0.000991	0.0009	0.00091	0.000896	0.001024	0.001144	0.000903	0.00089	0.001061	0.00097	0.000998	0.001053	0.001088	0.001067	0.001114	0.0011	0.000979	0.00108	0.001067	0.000959	0.00115	0.001137	0.001006	0.000957	0.001089	0.001061	0.000867	0.000886	0.000956	0.000998	0.000948	0.000942	0.001023	0.00096	0.001073	0.001095	0.001105
28.617	0.001045	0.001073	0.000884	0.000937	0.001022	0.000924	0.001071	0.001056	0.001183	0.001511	0.001097	0.001212	0.000991	0.000906	0.000914	0.000891	0.001022	0.001143	0.000901	0.000885	0.001059	0.000968	0.000992	0.001056	0.001087	0.001064	0.001116	0.001097	0.000975	0.001079	0.001068	0.000959	0.001151	0.00113	0.001005	0.000954	0.001081	0.001061	0.000865	0.00088	0.000957	0.000995	0.000945	0.000944	0.001022	0.000956	0.001074	0.001097	0.001102
28.671	0.001046	0.001073	0.000881	0.000935	0.001019	0.000923	0.001067	0.001053	0.001183	0.001507	0.001095	0.00122	0.000991	0.000912	0.000917	0.000885	0.00102	0.001141	0.0009	0.000881	0.001056	0.000965	0.000986	0.001059	0.001086	0.001062	0.001117	0.001094	0.000972	0.001078	0.001068	0.000958	0.001152	0.001123	0.001004	0.000951	0.001074	0.00106	0.000863	0.000875	0.000958	0.000992	0.000942	0.000946	0.001021	0.000952	0.001075	0.001098	0.001098
28.724	0.001046	0.001072	0.000879	0.000932	0.001016	0.000922	0.001062	0.001051	0.001184	0.001504	0.001093	0.001228	0.000992	0.000919	0.00092	0.000879	0.001018	0.001139	0.000899	0.000877	0.001053	0.000963	0.00098	0.001062	0.001085	0.001059	0.001119	0.001091	0.000969	0.001077	0.001068	0.000957	0.001153	0.001116	0.001003	0.000948	0.001066	0.001059	0.000861	0.000871	0.000958	0.000989	0.00094	0.000948	0.001019	0.000947	0.001077	0.0011	0.001095
28.778	0.001047	0.001071	0.000877	0.000929	0.001013	0.000921	0.001057	0.001048	0.001184	0.0015	0.001092	0.001236	0.000992	0.000925	0.000924	0.000874	0.001016	0.001136	0.000899	0.000874	0.001049	0.000962	0.000974	0.001066	0.001085	0.001056	0.00112	0.001088	0.000966	0.001076	0.001069	0.000957	0.001153	0.001109	0.001002	0.000945	0.001059	0.001059	0.00086	0.000866	0.000958	0.000986	0.000937	0.00095	0.001018	0.000943	0.001078	0.001101	0.001092
28.831	0.001048	0.00107	0.000875	0.000925	0.001011	0.000921	0.001053	0.001045	0.001185	0.001496	0.00109	0.001243	0.000993	0.000932	0.000927	0.000868	0.001014	0.001134	0.000898	0.00087	0.001046	0.00096	0.000968	0.001069	0.001085	0.001054	0.001121	0.001085	0.000963	0.001074	0.001069	0.000957	0.001153	0.001103	0.001001	0.000941	0.001052	0.001059	0.000858	0.000862	0.000959	0.000983	0.000935	0.000952	0.001016	0.000939	0.001079	0.001103	0.001088
28.885	0.00105	0.001069	0.000874	0.000921	0.001009	0.000921	0.001048	0.001042	0.001186	0.001491	0.001089	0.001251	0.000993	0.000939	0.00093	0.000862	0.001013	0.001132	0.000898	0.000867	0.001042	0.000959	0.000961	0.001073	0.001085	0.001051	0.001121	0.001082	0.00096	0.001073	0.001069	0.000957	0.001152	0.001096	0.001	0.000937	0.001045	0.001059	0.000856	0.000858	0.000959	0.00098	0.000934	0.000953	0.001014	0.000935	0.00108	0.001104	0.001085
28.938	0.001051	0.001067	0.000873	0.000917	0.001007	0.000921	0.001043	0.001039	0.001188	0.001487	0.001088	0.001259	0.000994	0.000946	0.000932	0.000856	0.001011	0.00113	0.000897	0.000865	0.001037	0.000958	0.000955	0.001077	0.001086	0.001048	0.001122	0.001078	0.000958	0.001071	0.00107	0.000957	0.001151	0.00109	0.001	0.000933	0.001039	0.001059	0.000854	0.000854	0.000959	0.000978	0.000932	0.000955	0.001012	0.000932	0.001082	0.001106	0.001081
28.992	0.001053	0.001065	0.000873	0.000912	0.001005	0.000922	0.001038	0.001036	0.001189	0.001482	0.001087	0.001266	0.000995	0.000953	0.000935	0.00085	0.00101	0.001127	0.000897	0.000862	0.001033	0.000958	0.000949	0.001081	0.001087	0.001045	0.001122	0.001075	0.000956	0.001069	0.00107	0.000958	0.00115	0.001083	0.000999	0.000929	0.001033	0.00106	0.000853	0.000851	0.000959	0.000976	0.000931	0.000957	0.001009	0.000928	0.001083	0.001107	0.001077
29.045	0.001055	0.001063	0.000873	0.000907	0.001003	0.000924	0.001033	0.001032	0.001191	0.001477	0.001086	0.001273	0.000996	0.000961	0.000938	0.000845	0.001009	0.001125	0.000898	0.00086	0.001028	0.000958	0.000943	0.001085	0.001088	0.001043	0.001122	0.001071	0.000955	0.001067	0.00107	0.000958	0.001148	0.001077	0.000999	0.000925	0.001027	0.001061	0.000851	0.000848	0.00096	0.000975	0.00093	0.000958	0.001006	0.000925	0.001084	0.001109	0.001074
29.099	0.001057	0.001061	0.000874	0.000903	0.001002	0.000926	0.001029	0.001029	0.001194	0.001472	0.001085	0.00128	0.000998	0.000967	0.00094	0.000839	0.001008	0.001122	0.000898	0.000859	0.001024	0.000959	0.000937	0.001089	0.00109	0.00104	0.001122	0.001068	0.000954	0.001065	0.001071	0.000959	0.001146	0.001071	0.000999	0.000921	0.001022	0.001062	0.000849	0.000846	0.000961	0.000974	0.000929	0.00096	0.001004	0.000921	0.001086	0.00111	0.00107
29.153	0.001059	0.001058	0.000875	0.000897	0.001001	0.000928	0.001024	0.001026	0.001196	0.001466	0.001085	0.001287	0.000999	0.000974	0.000942	0.000834	0.001007	0.00112	0.000898	0.000858	0.001019	0.00096	0.000932	0.001093	0.001091	0.001038	0.001122	0.001065	0.000954	0.001062	0.001071	0.00096	0.001143	0.001066	0.000999	0.000917	0.001018	0.001064	0.000847	0.000844	0.000961	0.000973	0.000929	0.000961	0.001001	0.000919	0.001087	0.001111	0.001066
29.206	0.001062	0.001056	0.000877	0.000892	0.001001	0.000931	0.00102	0.001023	0.001199	0.001461	0.001084	0.001293	0.001001	0.000981	0.000945	0.000829	0.001006	0.001118	0.000899	0.000857	0.001014	0.000961	0.000927	0.001097	0.001093	0.001035	0.001122	0.001062	0.000954	0.00106	0.001072	0.000961	0.00114	0.00106	0.001	0.000914	0.001014	0.001065	0.000845	0.000842	0.000962	0.000973	0.000929	0.000962	0.000998	0.000916	0.001089	0.001113	0.001062
29.26	0.001065	0.001053	0.000879	0.000887	0.001001	0.000934	0.001016	0.00102	0.001202	0.001455	0.001084	0.0013	0.001003	0.000987	0.000947	0.000825	0.001005	0.001116	0.0009	0.000857	0.001009	0.000963	0.000922	0.001102	0.001095	0.001033	0.001122	0.00106	0.000955	0.001057	0.001072	0.000962	0.001137	0.001055	0.001001	0.00091	0.001011	0.001067	0.000844	0.000841	0.000964	0.000974	0.000929	0.000963	0.000995	0.000914	0.00109	0.001114	0.001058
29.313	0.001067	0.00105	0.000881	0.000881	0.001001	0.000938	0.001012	0.001017	0.001205	0.001449	0.001084	0.001306	0.001005	0.000992	0.000949	0.000821	0.001005	0.001114	0.000901	0.000857	0.001005	0.000965	0.000918	0.001106	0.001098	0.001031	0.001121	0.001058	0.000956	0.001054	0.001073	0.000964	0.001133	0.001051	0.001002	0.000906	0.001008	0.001069	0.000842	0.000839	0.000965	0.000975	0.00093	0.000964	0.000992	0.000912	0.001092	0.001115	0.001054
29.367	0.001071	0.001048	0.000884	0.000876	0.001002	0.000942	0.001009	0.001014	0.001209	0.001443	0.001084	0.001312	0.001007	0.000998	0.00095	0.000817	0.001005	0.001112	0.000902	0.000857	0.001	0.000968	0.000914	0.00111	0.0011	0.001029	0.00112	0.001056	0.000958	0.001052	0.001074	0.000965	0.001129	0.001046	0.001003	0.000903	0.001006	0.001072	0.00084	0.000838	0.000967	0.000976	0.000931	0.000965	0.000989	0.000911	0.001094	0.001116	0.00105
29.42	0.001074	0.001045	0.000887	0.000871	0.001003	0.000947	0.001006	0.001011	0.001213	0.001437	0.001085	0.001318	0.001009	0.001002	0.000952	0.000813	0.001004	0.00111	0.000903	0.000858	0.000996	0.00097	0.00091	0.001114	0.001102	0.001028	0.00112	0.001054	0.00096	0.001049	0.001075	0.000967	0.001125	0.001042	0.001004	0.0009	0.001004	0.001074	0.000838	0.000838	0.000969	0.000979	0.000932	0.000966	0.000986	0.00091	0.001095	0.001117	0.001046
29.474	0.001077	0.001042	0.000891	0.000865	0.001004	0.000951	0.001003	0.001009	0.001217	0.001431	0.001085	0.001323	0.001012	0.001006	0.000953	0.00081	0.001004	0.001109	0.000904	0.000859	0.000992	0.000973	0.000907	0.001118	0.001104	0.001026	0.001119	0.001053	0.000963	0.001046	0.001075	0.000968	0.001121	0.001038	0.001006	0.000897	0.001003	0.001076	0.000837	0.000837	0.000971	0.000981	0.000933	0.000966	0.000983	0.00091	0.001097	0.001118	0.001042
29.527	0.00108	0.00104	0.000895	0.00086	0.001005	0.000956	0.001	0.001007	0.001221	0.001425	0.001086	0.001329	0.001014	0.00101	0.000954	0.000807	0.001005	0.001107	0.000905	0.000861	0.000988	0.000976	0.000904	0.001121	0.001106	0.001025	0.001118	0.001052	0.000967	0.001043	0.001076	0.00097	0.001116	0.001035	0.001008	0.000894	0.001003	0.001078	0.000835	0.000837	0.000974	0.000984	0.000935	0.000966	0.00098	0.000909	0.001098	0.001119	0.001038
29.581	0.001084	0.001037	0.0009	0.000855	0.001007	0.000962	0.000998	0.001004	0.001226	0.001419	0.001087	0.001334	0.001017	0.001012	0.000955	0.000805	0.001005	0.001106	0.000906	0.000863	0.000985	0.00098	0.000902	0.001125	0.001108	0.001024	0.001117	0.001051	0.000971	0.00104	0.001077	0.000971	0.001111	0.001032	0.00101	0.000892	0.001003	0.001081	0.000834	0.000837	0.000977	0.000988	0.000936	0.000967	0.000977	0.00091	0.001099	0.00112	0.001034
29.634	0.001087	0.001035	0.000904	0.00085	0.001009	0.000967	0.000996	0.001003	0.001231	0.001413	0.001088	0.001338	0.00102	0.001014	0.000956	0.000803	0.001005	0.001104	0.000907	0.000865	0.000981	0.000983	0.0009	0.001128	0.00111	0.001023	0.001117	0.001051	0.000975	0.001037	0.001078	0.000972	0.001106	0.001029	0.001013	0.00089	0.001003	0.001083	0.000832	0.000837	0.00098	0.000992	0.000938	0.000967	0.000975	0.00091	0.001101	0.00112	0.00103
29.688	0.00109	0.001033	0.000909	0.000846	0.001011	0.000972	0.000994	0.001001	0.001236	0.001407	0.00109	0.001343	0.001022	0.001016	0.000957	0.000801	0.001006	0.001102	0.000908	0.000867	0.000979	0.000986	0.000898	0.00113	0.001112	0.001023	0.001116	0.001051	0.000981	0.001034	0.001079	0.000973	0.0011	0.001026	0.001015	0.000888	0.001004	0.001085	0.000831	0.000837	0.000983	0.000996	0.00094	0.000966	0.000972	0.000911	0.001102	0.001121	0.001026
29.741	0.001094	0.001032	0.000915	0.000842	0.001014	0.000978	0.000992	0.000999	0.001241	0.001401	0.001091	0.001347	0.001025	0.001016	0.000957	0.000799	0.001006	0.001101	0.000909	0.000869	0.000976	0.00099	0.000897	0.001132	0.001113	0.001023	0.001115	0.001052	0.000986	0.001031	0.00108	0.000975	0.001095	0.001024	0.001018	0.000886	0.001005	0.001087	0.00083	0.000837	0.000986	0.001	0.000942	0.000966	0.00097	0.000913	0.001103	0.001122	0.001022
29.795	0.001097	0.001031	0.00092	0.000838	0.001016	0.000983	0.000991	0.000998	0.001246	0.001394	0.001093	0.00135	0.001027	0.001016	0.000958	0.000798	0.001007	0.001099	0.000909	0.000872	0.000974	0.000993	0.000896	0.001134	0.001114	0.001023	0.001115	0.001053	0.000992	0.001028	0.001082	0.000975	0.00109	0.001021	0.001022	0.000885	0.001006	0.001089	0.00083	0.000838	0.00099	0.001005	0.000944	0.000965	0.000968	0.000915	0.001104	0.001123	0.001018
29.848	0.0011	0.00103	0.000926	0.000835	0.001019	0.000989	0.00099	0.000997	0.001252	0.001388	0.001095	0.001354	0.00103	0.001015	0.000958	0.000796	0.001008	0.001097	0.000909	0.000875	0.000973	0.000997	0.000896	0.001135	0.001115	0.001023	0.001114	0.001054	0.000999	0.001026	0.001083	0.000976	0.001084	0.00102	0.001025	0.000884	0.001008	0.00109	0.00083	0.000838	0.000993	0.00101	0.000946	0.000965	0.000966	0.000917	0.001105	0.001124	0.001014
29.902	0.001103	0.001029	0.000933	0.000832	0.001022	0.000994	0.000989	0.000996	0.001258	0.001382	0.001097	0.001357	0.001032	0.001014	0.000958	0.000795	0.001009	0.001096	0.00091	0.000877	0.000972	0.001	0.000896	0.001136	0.001115	0.001023	0.001113	0.001055	0.001006	0.001023	0.001084	0.000976	0.001079	0.001018	0.001029	0.000883	0.001009	0.001092	0.00083	0.000839	0.000997	0.001015	0.000948	0.000964	0.000965	0.000919	0.001106	0.001125	0.00101
29.955	0.001105	0.00103	0.000939	0.000829	0.001025	0.000999	0.000988	0.000996	0.001264	0.001377	0.001099	0.001359	0.001034	0.001012	0.000958	0.000795	0.001011	0.001094	0.00091	0.00088	0.000971	0.001003	0.000896	0.001137	0.001115	0.001024	0.001113	0.001057	0.001013	0.001021	0.001085	0.000976	0.001073	0.001016	0.001032	0.000882	0.001011	0.001093	0.00083	0.000839	0.001001	0.00102	0.00095	0.000963	0.000963	0.000922	0.001107	0.001126	0.001006
30.009	0.001107	0.00103	0.000946	0.000827	0.001028	0.001004	0.000988	0.000995	0.00127	0.001371	0.001101	0.001361	0.001036	0.001009	0.000957	0.000794	0.001012	0.001091	0.00091	0.000883	0.000971	0.001006	0.000896	0.001136	0.001114	0.001025	0.001113	0.001059	0.00102	0.001019	0.001086	0.000976	0.001068	0.001015	0.001036	0.000882	0.001013	0.001093	0.000831	0.00084	0.001005	0.001025	0.000952	0.000962	0.000962	0.000925	0.001107	0.001128	0.001003
30.062	0.001109	0.001031	0.000953	0.000826	0.001031	0.001009	0.000987	0.000995	0.001276	0.001365	0.001103	0.001363	0.001038	0.001006	0.000956	0.000793	0.001013	0.001089	0.00091	0.000886	0.000971	0.001008	0.000897	0.001136	0.001113	0.001026	0.001113	0.001061	0.001028	0.001016	0.001087	0.000976	0.001062	0.001013	0.00104	0.000881	0.001015	0.001094	0.000832	0.000841	0.001008	0.00103	0.000954	0.000961	0.000962	0.000928	0.001108	0.001129	0.001
30.116	0.001111	0.001033	0.00096	0.000825	0.001034	0.001014	0.000987	0.000996	0.001282	0.00136	0.001106	0.001365	0.001039	0.001003	0.000955	0.000792	0.001015	0.001087	0.000909	0.000888	0.000972	0.00101	0.000898	0.001135	0.001112	0.001028	0.001113	0.001064	0.001035	0.001015	0.001089	0.000975	0.001057	0.001012	0.001044	0.000881	0.001016	0.001094	0.000833	0.000842	0.001012	0.001034	0.000955	0.000959	0.000961	0.000932	0.001108	0.00113	0.000998
30.169	0.001112	0.001035	0.000967	0.000824	0.001037	0.001018	0.000986	0.000996	0.001289	0.001354	0.001108	0.001366	0.00104	0.000999	0.000954	0.000791	0.001017	0.001084	0.000909	0.000891	0.000973	0.001013	0.000899	0.001133	0.00111	0.001029	0.001113	0.001066	0.001043	0.001013	0.00109	0.000973	0.001052	0.001011	0.001048	0.00088	0.001018	0.001094	0.000835	0.000842	0.001016	0.001039	0.000957	0.000958	0.000961	0.000935	0.001108	0.001132	0.000995
30.223	0.001113	0.001037	0.000974	0.000824	0.00104	0.001022	0.000986	0.000997	0.001295	0.001349	0.001111	0.001366	0.001041	0.000995	0.000952	0.00079	0.001019	0.001082	0.000908	0.000893	0.000975	0.001014	0.0009	0.001131	0.001108	0.001031	0.001113	0.001069	0.001051	0.001012	0.001091	0.000972	0.001047	0.00101	0.001052	0.00088	0.001019	0.001093	0.000837	0.000843	0.001019	0.001043	0.000958	0.000957	0.000961	0.000939	0.001108	0.001133	0.000993
30.277	0.001114	0.00104	0.000982	0.000824	0.001043	0.001026	0.000985	0.000998	0.001302	0.001344	0.001114	0.001366	0.001042	0.00099	0.00095	0.000789	0.001021	0.001079	0.000907	0.000896	0.000977	0.001016	0.000902	0.001129	0.001105	0.001032	0.001114	0.001071	0.001058	0.001011	0.001092	0.00097	0.001042	0.001009	0.001056	0.00088	0.001021	0.001092	0.00084	0.000844	0.001023	0.001047	0.000959	0.000955	0.000961	0.000943	0.001108	0.001135	0.000992
30.33	0.001114	0.001043	0.000989	0.000825	0.001045	0.00103	0.000984	0.000999	0.001308	0.001339	0.001116	0.001366	0.001043	0.000986	0.000948	0.000788	0.001023	0.001076	0.000906	0.000898	0.000979	0.001017	0.000903	0.001126	0.001102	0.001034	0.001114	0.001074	0.001065	0.00101	0.001093	0.000967	0.001038	0.001008	0.00106	0.00088	0.001022	0.001091	0.000843	0.000844	0.001026	0.00105	0.00096	0.000953	0.000961	0.000948	0.001107	0.001137	0.000991
30.384	0.001114	0.001047	0.000997	0.000826	0.001048	0.001033	0.000984	0.001	0.001315	0.001335	0.001119	0.001366	0.001043	0.000981	0.000946	0.000786	0.001025	0.001074	0.000906	0.0009	0.000981	0.001018	0.000905	0.001124	0.001099	0.001036	0.001114	0.001076	0.001072	0.001009	0.001093	0.000965	0.001033	0.001007	0.001064	0.00088	0.001022	0.00109	0.000846	0.000845	0.001029	0.001053	0.00096	0.000952	0.000962	0.000952	0.001107	0.001139	0.00099
30.437	0.001113	0.001052	0.001005	0.000827	0.001051	0.001035	0.000983	0.001002	0.001321	0.00133	0.001122	0.001365	0.001043	0.000976	0.000943	0.000784	0.001028	0.001071	0.000905	0.000902	0.000984	0.001019	0.000907	0.001121	0.001096	0.001038	0.001114	0.001079	0.001079	0.001009	0.001094	0.000962	0.001029	0.001006	0.001067	0.00088	0.001023	0.001088	0.000849	0.000846	0.001032	0.001056	0.000961	0.00095	0.000963	0.000956	0.001106	0.001141	0.00099
30.491	0.001112	0.001056	0.001013	0.000828	0.001053	0.001037	0.000982	0.001004	0.001328	0.001326	0.001125	0.001364	0.001043	0.000972	0.00094	0.000782	0.00103	0.001068	0.000904	0.000904	0.000987	0.001019	0.000909	0.001117	0.001092	0.00104	0.001115	0.001081	0.001085	0.001009	0.001095	0.000958	0.001025	0.001006	0.001071	0.00088	0.001023	0.001086	0.000853	0.000846	0.001034	0.001058	0.000961	0.000949	0.000963	0.000961	0.001105	0.001143	0.000991
30.544	0.001111	0.001061	0.001021	0.00083	0.001056	0.001039	0.000981	0.001006	0.001334	0.001322	0.001128	0.001362	0.001043	0.000967	0.000937	0.00078	0.001033	0.001065	0.000903	0.000905	0.00099	0.001019	0.000911	0.001114	0.001088	0.001042	0.001115	0.001083	0.001091	0.001009	0.001095	0.000955	0.001021	0.001005	0.001075	0.000879	0.001022	0.001084	0.000857	0.000847	0.001036	0.00106	0.000961	0.000947	0.000965	0.000965	0.001104	0.001145	0.000991
30.598	0.001109	0.001067	0.001029	0.000831	0.001058	0.001041	0.00098	0.001008	0.001341	0.001318	0.001131	0.00136	0.001042	0.000963	0.000933	0.000777	0.001035	0.001062	0.000902	0.000907	0.000993	0.001019	0.000913	0.00111	0.001084	0.001044	0.001115	0.001086	0.001096	0.00101	0.001095	0.000951	0.001018	0.001004	0.001078	0.000879	0.001022	0.001082	0.000861	0.000848	0.001038	0.001062	0.000961	0.000945	0.000966	0.00097	0.001103	0.001147	0.000992
30.651	0.001106	0.001072	0.001037	0.000833	0.00106	0.001041	0.000978	0.001011	0.001347	0.001314	0.001134	0.001358	0.001042	0.000959	0.000929	0.000774	0.001038	0.001059	0.000901	0.000908	0.000997	0.001019	0.000915	0.001107	0.00108	0.001046	0.001115	0.001087	0.001101	0.001011	0.001095	0.000947	0.001014	0.001003	0.001081	0.000879	0.001021	0.001079	0.000866	0.000848	0.001039	0.001063	0.000961	0.000944	0.000967	0.000974	0.001101	0.001149	0.000994
30.705	0.001104	0.001078	0.001045	0.000835	0.001063	0.001042	0.000977	0.001013	0.001353	0.00131	0.001138	0.001355	0.001041	0.000955	0.000925	0.000771	0.00104	0.001056	0.000901	0.000909	0.001	0.001019	0.000918	0.001103	0.001076	0.001048	0.001114	0.001089	0.001106	0.001013	0.001096	0.000942	0.001011	0.001002	0.001084	0.000879	0.00102	0.001077	0.00087	0.000849	0.00104	0.001064	0.000961	0.000943	0.000969	0.000978	0.001099	0.001152	0.000996
30.758	0.001101	0.001084	0.001053	0.000837	0.001065	0.001042	0.000975	0.001016	0.00136	0.001307	0.001141	0.001352	0.00104	0.000951	0.00092	0.000767	0.001043	0.001053	0.0009	0.00091	0.001003	0.001018	0.00092	0.0011	0.001072	0.00105	0.001114	0.001091	0.00111	0.001014	0.001095	0.000937	0.001009	0.001001	0.001087	0.000879	0.001018	0.001074	0.000875	0.00085	0.001041	0.001065	0.00096	0.000941	0.00097	0.000982	0.001097	0.001155	0.000998
30.812	0.001098	0.00109	0.001062	0.000839	0.001067	0.001042	0.000973	0.001019	0.001366	0.001304	0.001144	0.001349	0.001038	0.000948	0.000916	0.000763	0.001046	0.00105	0.0009	0.000911	0.001007	0.001018	0.000923	0.001097	0.001068	0.001051	0.001113	0.001092	0.001114	0.001016	0.001095	0.000933	0.001006	0.001	0.00109	0.000879	0.001016	0.001071	0.00088	0.00085	0.001041	0.001065	0.00096	0.00094	0.000972	0.000987	0.001095	0.001157	0.001001
30.865	0.001094	0.001096	0.00107	0.000841	0.001069	0.001041	0.00097	0.001022	0.001372	0.001301	0.001147	0.001345	0.001037	0.000945	0.000911	0.000759	0.001048	0.001048	0.0009	0.000911	0.00101	0.001017	0.000926	0.001093	0.001064	0.001053	0.001112	0.001093	0.001118	0.001019	0.001095	0.000928	0.001004	0.000999	0.001093	0.000879	0.001014	0.001068	0.000884	0.000851	0.001041	0.001065	0.000959	0.000939	0.000973	0.000991	0.001093	0.00116	0.001004
30.919	0.00109	0.001102	0.001078	0.000843	0.001071	0.00104	0.000968	0.001025	0.001377	0.001298	0.001151	0.001341	0.001036	0.000942	0.000906	0.000754	0.001051	0.001045	0.000899	0.000912	0.001013	0.001017	0.000929	0.001091	0.001061	0.001054	0.001111	0.001094	0.001121	0.001022	0.001094	0.000922	0.001002	0.000998	0.001095	0.000879	0.001012	0.001065	0.000889	0.000852	0.001041	0.001065	0.000959	0.000938	0.000975	0.000995	0.001091	0.001163	0.001007
30.972	0.001086	0.001108	0.001086	0.000845	0.001073	0.001039	0.000965	0.001029	0.001383	0.001295	0.001154	0.001337	0.001035	0.00094	0.000901	0.00075	0.001054	0.001043	0.000899	0.000912	0.001016	0.001017	0.000932	0.001088	0.001057	0.001055	0.00111	0.001095	0.001124	0.001024	0.001093	0.000917	0.001	0.000997	0.001097	0.000879	0.001009	0.001062	0.000895	0.000854	0.00104	0.001065	0.000958	0.000937	0.000976	0.000998	0.001089	0.001166	0.001011
31.026	0.001082	0.001114	0.001095	0.000847	0.001074	0.001037	0.000962	0.001032	0.001389	0.001292	0.001157	0.001332	0.001033	0.000939	0.000895	0.000745	0.001057	0.00104	0.0009	0.000912	0.001019	0.001017	0.000935	0.001086	0.001055	0.001056	0.001108	0.001096	0.001126	0.001028	0.001092	0.000912	0.000999	0.000996	0.001099	0.000879	0.001006	0.00106	0.0009	0.000855	0.001039	0.001064	0.000957	0.000937	0.000978	0.001002	0.001086	0.001169	0.001014
31.079	0.001077	0.00112	0.001103	0.000849	0.001076	0.001036	0.000958	0.001036	0.001394	0.001289	0.001161	0.001327	0.001032	0.000937	0.00089	0.000741	0.00106	0.001038	0.0009	0.000913	0.001021	0.001016	0.000939	0.001084	0.001052	0.001056	0.001106	0.001096	0.001128	0.001031	0.001091	0.000907	0.000998	0.000995	0.001101	0.00088	0.001003	0.001057	0.000905	0.000856	0.001038	0.001063	0.000957	0.000936	0.000979	0.001006	0.001084	0.001172	0.001018
31.133	0.001073	0.001126	0.001111	0.00085	0.001078	0.001034	0.000955	0.00104	0.001399	0.001287	0.001164	0.001322	0.001031	0.000936	0.000884	0.000736	0.001063	0.001036	0.000901	0.000913	0.001023	0.001016	0.000943	0.001082	0.00105	0.001057	0.001104	0.001097	0.00113	0.001035	0.00109	0.000901	0.000997	0.000994	0.001103	0.00088	0.001	0.001054	0.000909	0.000858	0.001036	0.001062	0.000956	0.000936	0.00098	0.00101	0.001081	0.001175	0.001022
31.186	0.001068	0.001131	0.00112	0.000852	0.00108	0.001032	0.000951	0.001044	0.001404	0.001284	0.001167	0.001317	0.001029	0.000935	0.000878	0.000731	0.001066	0.001034	0.000901	0.000914	0.001025	0.001017	0.000947	0.001081	0.001048	0.001057	0.001102	0.001097	0.001132	0.001038	0.001089	0.000896	0.000996	0.000994	0.001105	0.000881	0.000997	0.001052	0.000914	0.00086	0.001035	0.001061	0.000956	0.000936	0.000982	0.001014	0.001079	0.001178	0.001026
31.24	0.001064	0.001137	0.001128	0.000853	0.001082	0.00103	0.000948	0.001048	0.001408	0.001282	0.001171	0.001311	0.001028	0.000935	0.000872	0.000726	0.001069	0.001032	0.000903	0.000915	0.001027	0.001017	0.000951	0.001081	0.001047	0.001057	0.0011	0.001097	0.001134	0.001042	0.001087	0.000891	0.000996	0.000993	0.001107	0.000881	0.000994	0.00105	0.000919	0.000862	0.001033	0.00106	0.000956	0.000935	0.000983	0.001018	0.001076	0.001181	0.001029
31.293	0.001059	0.001141	0.001136	0.000855	0.001084	0.001027	0.000944	0.001052	0.001413	0.00128	0.001174	0.001305	0.001027	0.000935	0.000867	0.000722	0.001072	0.001031	0.000904	0.000915	0.001028	0.001018	0.000956	0.001081	0.001046	0.001056	0.001097	0.001098	0.001135	0.001046	0.001086	0.000886	0.000995	0.000993	0.001108	0.000882	0.000991	0.001048	0.000923	0.000864	0.001031	0.001059	0.000956	0.000935	0.000985	0.001022	0.001074	0.001184	0.001033
31.347	0.001055	0.001146	0.001144	0.000856	0.001086	0.001025	0.00094	0.001056	0.001417	0.001278	0.001178	0.001299	0.001027	0.000935	0.000861	0.000718	0.001076	0.001029	0.000905	0.000916	0.001029	0.001018	0.000961	0.001081	0.001046	0.001056	0.001094	0.001098	0.001137	0.00105	0.001084	0.000881	0.000995	0.000993	0.00111	0.000883	0.000987	0.001047	0.000928	0.000866	0.00103	0.001058	0.000956	0.000935	0.000986	0.001026	0.001071	0.001187	0.001037
31.401	0.00105	0.00115	0.001152	0.000857	0.001087	0.001023	0.000936	0.00106	0.00142	0.001275	0.001181	0.001292	0.001026	0.000935	0.000855	0.000713	0.001079	0.001028	0.000907	0.000917	0.001029	0.001019	0.000966	0.001082	0.001046	0.001055	0.001092	0.001098	0.001138	0.001054	0.001083	0.000876	0.000995	0.000993	0.001111	0.000884	0.000984	0.001046	0.000932	0.000868	0.001028	0.001057	0.000956	0.000935	0.000987	0.001029	0.001069	0.00119	0.001041
31.454	0.001046	0.001154	0.00116	0.000857	0.001089	0.00102	0.000932	0.001065	0.001424	0.001273	0.001185	0.001285	0.001025	0.000936	0.00085	0.00071	0.001082	0.001028	0.000909	0.000918	0.001029	0.001021	0.000972	0.001084	0.001046	0.001055	0.001089	0.001098	0.00114	0.001057	0.001081	0.000871	0.000996	0.000993	0.001112	0.000885	0.000981	0.001045	0.000936	0.000871	0.001026	0.001055	0.000957	0.000936	0.000989	0.001033	0.001067	0.001193	0.001044
31.508	0.001042	0.001157	0.001167	0.000858	0.001091	0.001018	0.000929	0.001069	0.001427	0.001271	0.001188	0.001279	0.001025	0.000937	0.000844	0.000706	0.001086	0.001027	0.000911	0.000919	0.001029	0.001022	0.000977	0.001085	0.001047	0.001054	0.001086	0.001098	0.001141	0.001061	0.00108	0.000866	0.000996	0.000993	0.001113	0.000886	0.000978	0.001044	0.000939	0.000873	0.001024	0.001055	0.000958	0.000936	0.00099	0.001038	0.001064	0.001196	0.001048
31.561	0.001038	0.001159	0.001174	0.000858	0.001092	0.001016	0.000925	0.001074	0.00143	0.001269	0.001192	0.001271	0.001025	0.000938	0.000839	0.000703	0.001089	0.001027	0.000913	0.00092	0.001029	0.001024	0.000983	0.001087	0.001049	0.001053	0.001083	0.001098	0.001143	0.001065	0.001078	0.000862	0.000996	0.000994	0.001114	0.000888	0.000976	0.001044	0.000942	0.000876	0.001023	0.001054	0.000959	0.000936	0.000991	0.001042	0.001062	0.001198	0.001051
31.615	0.001035	0.001162	0.001181	0.000858	0.001094	0.001014	0.000921	0.001079	0.001432	0.001267	0.001195	0.001264	0.001025	0.000939	0.000834	0.000701	0.001092	0.001027	0.000915	0.000921	0.001028	0.001026	0.000989	0.00109	0.00105	0.001052	0.00108	0.001099	0.001145	0.001068	0.001077	0.000858	0.000997	0.000995	0.001116	0.000889	0.000973	0.001044	0.000945	0.000878	0.001021	0.001053	0.00096	0.000936	0.000992	0.001046	0.00106	0.001201	0.001054
31.668	0.001031	0.001163	0.001188	0.000859	0.001095	0.001012	0.000918	0.001083	0.001434	0.001265	0.001199	0.001257	0.001025	0.00094	0.000829	0.000698	0.001095	0.001027	0.000918	0.000923	0.001027	0.001028	0.000995	0.001093	0.001053	0.00105	0.001076	0.001099	0.001148	0.001071	0.001075	0.000853	0.000998	0.000996	0.001117	0.000891	0.000971	0.001044	0.000948	0.000881	0.00102	0.001053	0.000962	0.000936	0.000994	0.001051	0.001058	0.001203	0.001057
31.722	0.001028	0.001164	0.001194	0.000858	0.001097	0.00101	0.000915	0.001088	0.001436	0.001264	0.001203	0.001249	0.001025	0.000941	0.000825	0.000697	0.001098	0.001028	0.00092	0.000924	0.001026	0.00103	0.001002	0.001096	0.001055	0.001049	0.001073	0.001099	0.00115	0.001074	0.001074	0.000849	0.000999	0.000998	0.001118	0.000892	0.000969	0.001044	0.00095	0.000883	0.001018	0.001053	0.000964	0.000936	0.000995	0.001055	0.001055	0.001206	0.001059
31.775	0.001025	0.001165	0.0012	0.000858	0.001098	0.001009	0.000912	0.001093	0.001438	0.001262	0.001207	0.001242	0.001026	0.000943	0.00082	0.000696	0.001101	0.001029	0.000923	0.000926	0.001024	0.001032	0.001009	0.001099	0.001058	0.001048	0.00107	0.0011	0.001153	0.001076	0.001073	0.000846	0.001	0.000999	0.001119	0.000894	0.000967	0.001045	0.000952	0.000886	0.001017	0.001053	0.000966	0.000937	0.000996	0.00106	0.001053	0.001208	0.001062
31.829	0.001022	0.001165	0.001206	0.000858	0.001099	0.001007	0.000909	0.001097	0.001439	0.00126	0.00121	0.001234	0.001026	0.000944	0.000816	0.000695	0.001104	0.00103	0.000926	0.000927	0.001023	0.001034	0.001015	0.001102	0.001061	0.001046	0.001068	0.0011	0.001156	0.001078	0.001072	0.000842	0.001002	0.001001	0.00112	0.000896	0.000966	0.001046	0.000954	0.000888	0.001016	0.001053	0.000968	0.000937	0.000998	0.001065	0.001051	0.00121	0.001064
31.882	0.001019	0.001165	0.001212	0.000858	0.0011	0.001006	0.000906	0.001102	0.001439	0.001258	0.001214	0.001226	0.001027	0.000946	0.000812	0.000695	0.001107	0.001032	0.000929	0.000929	0.001021	0.001037	0.001022	0.001106	0.001065	0.001045	0.001065	0.001101	0.001159	0.00108	0.00107	0.000838	0.001003	0.001004	0.001121	0.000898	0.000966	0.001047	0.000955	0.000891	0.001015	0.001054	0.00097	0.000937	0.000999	0.00107	0.001049	0.001212	0.001066
31.936	0.001016	0.001164	0.001217	0.000858	0.001101	0.001005	0.000904	0.001106	0.00144	0.001256	0.001218	0.001219	0.001027	0.000947	0.000808	0.000696	0.001109	0.001034	0.000933	0.000931	0.001019	0.001039	0.001029	0.001109	0.001068	0.001043	0.001062	0.001102	0.001162	0.001081	0.00107	0.000835	0.001005	0.001006	0.001122	0.0009	0.000965	0.001048	0.000956	0.000893	0.001014	0.001054	0.000972	0.000937	0.001	0.001075	0.001047	0.001214	0.001068
31.989	0.001014	0.001163	0.001221	0.000858	0.001102	0.001004	0.000902	0.001111	0.001439	0.001254	0.001222	0.001211	0.001028	0.000948	0.000805	0.000697	0.001112	0.001036	0.000936	0.000933	0.001018	0.001041	0.001036	0.001112	0.001072	0.001042	0.00106	0.001103	0.001166	0.001082	0.001069	0.000831	0.001007	0.001009	0.001123	0.000903	0.000965	0.001049	0.000957	0.000895	0.001013	0.001055	0.000974	0.000937	0.001002	0.00108	0.001045	0.001216	0.001069
32.043	0.001012	0.001162	0.001226	0.000857	0.001103	0.001004	0.0009	0.001115	0.001439	0.001253	0.001226	0.001203	0.001029	0.00095	0.000802	0.000698	0.001114	0.001038	0.000939	0.000936	0.001016	0.001043	0.001043	0.001116	0.001076	0.00104	0.001057	0.001104	0.00117	0.001083	0.001068	0.000828	0.00101	0.001012	0.001124	0.000905	0.000966	0.00105	0.000958	0.000897	0.001013	0.001056	0.000976	0.000937	0.001004	0.001085	0.001043	0.001217	0.001071
32.096	0.001011	0.001161	0.00123	0.000857	0.001104	0.001003	0.000898	0.00112	0.001438	0.001251	0.00123	0.001195	0.00103	0.000951	0.0008	0.0007	0.001117	0.001041	0.000943	0.000938	0.001014	0.001045	0.00105	0.001119	0.00108	0.001039	0.001055	0.001105	0.001174	0.001083	0.001068	0.000825	0.001012	0.001015	0.001126	0.000908	0.000967	0.001052	0.000958	0.000899	0.001012	0.001057	0.000978	0.000937	0.001005	0.001091	0.001041	0.001218	0.001072
32.15	0.001009	0.001159	0.001234	0.000857	0.001105	0.001003	0.000897	0.001124	0.001437	0.001249	0.001234	0.001188	0.001031	0.000952	0.000798	0.000703	0.001119	0.001044	0.000947	0.000941	0.001013	0.001047	0.001058	0.001122	0.001084	0.001037	0.001053	0.001106	0.001178	0.001083	0.001068	0.000822	0.001015	0.001018	0.001127	0.00091	0.000969	0.001053	0.000958	0.000901	0.001012	0.001059	0.00098	0.000937	0.001007	0.001097	0.001039	0.00122	0.001073
32.203	0.001008	0.001157	0.001237	0.000857	0.001106	0.001003	0.000896	0.001128	0.001435	0.001247	0.001237	0.00118	0.001031	0.000954	0.000796	0.000706	0.001121	0.001047	0.00095	0.000943	0.001012	0.001049	0.001065	0.001125	0.001089	0.001036	0.001052	0.001107	0.001182	0.001082	0.001068	0.00082	0.001018	0.001022	0.001128	0.000913	0.000971	0.001055	0.000957	0.000902	0.001012	0.00106	0.000981	0.000937	0.001009	0.001103	0.001036	0.00122	0.001075
32.257	0.001007	0.001155	0.001241	0.000857	0.001107	0.001004	0.000895	0.001132	0.001434	0.001245	0.001241	0.001173	0.001032	0.000955	0.000795	0.000709	0.001123	0.001051	0.000954	0.000946	0.001011	0.00105	0.001072	0.001128	0.001093	0.001034	0.00105	0.001108	0.001186	0.001081	0.001069	0.000817	0.001021	0.001025	0.001129	0.000915	0.000973	0.001056	0.000957	0.000904	0.001012	0.001062	0.000982	0.000937	0.001012	0.001109	0.001034	0.001221	0.001076
32.31	0.001006	0.001153	0.001244	0.000857	0.001107	0.001005	0.000895	0.001136	0.001431	0.001244	0.001245	0.001165	0.001033	0.000956	0.000794	0.000712	0.001124	0.001054	0.000958	0.000949	0.00101	0.001051	0.001078	0.00113	0.001097	0.001033	0.001049	0.001109	0.00119	0.00108	0.00107	0.000815	0.001024	0.001029	0.00113	0.000918	0.000976	0.001058	0.000956	0.000905	0.001012	0.001063	0.000983	0.000937	0.001014	0.001115	0.001031	0.001221	0.001076
32.364	0.001005	0.001151	0.001247	0.000857	0.001108	0.001005	0.000895	0.00114	0.001429	0.001242	0.001249	0.001158	0.001034	0.000957	0.000793	0.000716	0.001126	0.001058	0.000962	0.000952	0.001009	0.001052	0.001085	0.001133	0.0011	0.001032	0.001048	0.00111	0.001195	0.001079	0.001071	0.000812	0.001028	0.001033	0.001131	0.00092	0.000979	0.001059	0.000955	0.000907	0.001012	0.001065	0.000984	0.000937	0.001017	0.001121	0.001029	0.001221	0.001077
32.417	0.001005	0.001149	0.001249	0.000857	0.001108	0.001006	0.000895	0.001144	0.001426	0.00124	0.001252	0.001151	0.001035	0.000958	0.000793	0.00072	0.001127	0.001062	0.000966	0.000955	0.001009	0.001052	0.001092	0.001135	0.001104	0.00103	0.001048	0.00111	0.001199	0.001078	0.001072	0.00081	0.001032	0.001036	0.001132	0.000923	0.000983	0.001061	0.000953	0.000908	0.001012	0.001066	0.000984	0.000936	0.00102	0.001127	0.001027	0.001221	0.001078
32.471	0.001005	0.001147	0.001252	0.000857	0.001109	0.001008	0.000896	0.001147	0.001423	0.001238	0.001256	0.001144	0.001035	0.000959	0.000794	0.000725	0.001128	0.001067	0.00097	0.000958	0.00101	0.001052	0.001098	0.001136	0.001107	0.001029	0.001047	0.001111	0.001203	0.001076	0.001073	0.000808	0.001036	0.00104	0.001134	0.000925	0.000987	0.001063	0.000952	0.000909	0.001012	0.001068	0.000984	0.000936	0.001023	0.001133	0.001024	0.00122	0.001079
32.525	0.001004	0.001145	0.001254	0.000857	0.001109	0.001009	0.000897	0.00115	0.00142	0.001236	0.00126	0.001137	0.001036	0.00096	0.000795	0.000729	0.001129	0.001072	0.000974	0.000961	0.00101	0.001051	0.001104	0.001138	0.00111	0.001028	0.001047	0.001111	0.001207	0.001075	0.001075	0.000807	0.00104	0.001044	0.001135	0.000927	0.000991	0.001064	0.00095	0.00091	0.001012	0.001069	0.000984	0.000936	0.001026	0.001139	0.001022	0.001219	0.001079
32.578	0.001004	0.001143	0.001256	0.000858	0.00111	0.001011	0.000898	0.001153	0.001416	0.001235	0.001263	0.001131	0.001036	0.000961	0.000796	0.000734	0.00113	0.001076	0.000978	0.000964	0.001011	0.001051	0.001109	0.001139	0.001113	0.001027	0.001047	0.001111	0.00121	0.001073	0.001077	0.000805	0.001044	0.001048	0.001136	0.000929	0.000996	0.001066	0.000949	0.000912	0.001011	0.001071	0.000983	0.000936	0.00103	0.001145	0.001019	0.001218	0.00108
32.632	0.001004	0.001142	0.001258	0.000858	0.00111	0.001012	0.0009	0.001156	0.001413	0.001233	0.001267	0.001124	0.001036	0.000961	0.000798	0.000738	0.00113	0.001081	0.000982	0.000967	0.001013	0.001049	0.001115	0.00114	0.001116	0.001026	0.001047	0.001111	0.001214	0.001071	0.001079	0.000804	0.001049	0.001051	0.001136	0.000931	0.001	0.001068	0.000947	0.000913	0.001011	0.001072	0.000982	0.000936	0.001034	0.001151	0.001017	0.001216	0.00108
32.685	0.001004	0.001141	0.001259	0.000859	0.00111	0.001014	0.000902	0.001158	0.001408	0.001231	0.00127	0.001118	0.001036	0.000962	0.0008	0.000743	0.00113	0.001086	0.000986	0.00097	0.001015	0.001048	0.00112	0.001141	0.001118	0.001025	0.001048	0.001111	0.001217	0.001069	0.001081	0.000803	0.001053	0.001055	0.001137	0.000932	0.001005	0.001069	0.000945	0.000914	0.001011	0.001073	0.000981	0.000936	0.001039	0.001157	0.001014	0.001213	0.001081
32.739	0.001004	0.00114	0.00126	0.000859	0.00111	0.001016	0.000904	0.001161	0.001404	0.001229	0.001273	0.001112	0.001036	0.000963	0.000803	0.000747	0.00113	0.001092	0.00099	0.000973	0.001017	0.001046	0.001124	0.001141	0.00112	0.001024	0.001048	0.001111	0.00122	0.001068	0.001083	0.000803	0.001058	0.001058	0.001138	0.000933	0.00101	0.001071	0.000943	0.000916	0.001011	0.001074	0.000979	0.000936	0.001043	0.001163	0.001012	0.001211	0.001082
32.792	0.001004	0.001139	0.001262	0.00086	0.001111	0.001018	0.000906	0.001162	0.0014	0.001227	0.001276	0.001107	0.001036	0.000964	0.000806	0.000751	0.00113	0.001097	0.000994	0.000977	0.00102	0.001044	0.001128	0.001142	0.001122	0.001023	0.001049	0.00111	0.001223	0.001066	0.001086	0.000802	0.001063	0.001061	0.001139	0.000934	0.001015	0.001072	0.000942	0.000917	0.00101	0.001074	0.000977	0.000936	0.001048	0.001168	0.00101	0.001207	0.001082
32.846	0.001005	0.001139	0.001263	0.000861	0.001111	0.00102	0.000908	0.001164	0.001395	0.001225	0.001279	0.001101	0.001036	0.000965	0.000809	0.000755	0.001129	0.001103	0.000998	0.00098	0.001023	0.001042	0.001132	0.001142	0.001124	0.001023	0.00105	0.001109	0.001225	0.001065	0.001088	0.000802	0.001068	0.001065	0.001139	0.000934	0.00102	0.001073	0.00094	0.000919	0.00101	0.001075	0.000974	0.000936	0.001053	0.001173	0.001008	0.001204	0.001083
32.899	0.001004	0.001139	0.001263	0.000862	0.001111	0.001023	0.000911	0.001165	0.00139	0.001223	0.001282	0.001096	0.001036	0.000965	0.000813	0.000759	0.001128	0.001108	0.001002	0.000983	0.001026	0.001039	0.001136	0.001142	0.001125	0.001022	0.001051	0.001107	0.001227	0.001063	0.001091	0.000802	0.001074	0.001068	0.001139	0.000934	0.001024	0.001075	0.000939	0.000921	0.001009	0.001075	0.000971	0.000936	0.001059	0.001178	0.001006	0.0012	0.001084
32.953	0.001004	0.001139	0.001264	0.000863	0.001111	0.001025	0.000914	0.001166	0.001385	0.001221	0.001284	0.001091	0.001036	0.000966	0.000816	0.000763	0.001127	0.001114	0.001005	0.000985	0.00103	0.001037	0.001139	0.001142	0.001126	0.001021	0.001052	0.001106	0.001228	0.001062	0.001093	0.000802	0.001079	0.00107	0.001139	0.000934	0.001029	0.001076	0.000938	0.000923	0.001008	0.001075	0.000967	0.000937	0.001065	0.001183	0.001005	0.001195	0.001084
33.006	0.001004	0.00114	0.001265	0.000864	0.001111	0.001028	0.000917	0.001166	0.00138	0.001219	0.001287	0.001086	0.001035	0.000967	0.000821	0.000766	0.001126	0.00112	0.001009	0.000988	0.001034	0.001034	0.001141	0.001142	0.001126	0.001021	0.001053	0.001104	0.001229	0.001061	0.001095	0.000802	0.001084	0.001073	0.001139	0.000933	0.001033	0.001077	0.000936	0.000925	0.001007	0.001074	0.000964	0.000937	0.001071	0.001188	0.001004	0.001191	0.001085
33.06	0.001004	0.001141	0.001265	0.000865	0.001111	0.00103	0.00092	0.001166	0.001375	0.001217	0.001289	0.001082	0.001035	0.000968	0.000825	0.000769	0.001125	0.001126	0.001013	0.000991	0.001039	0.001031	0.001143	0.001141	0.001127	0.00102	0.001055	0.001102	0.00123	0.00106	0.001098	0.000803	0.00109	0.001076	0.001139	0.000932	0.001037	0.001078	0.000936	0.000928	0.001006	0.001074	0.00096	0.000938	0.001077	0.001192	0.001003	0.001186	0.001086
33.113	0.001003	0.001142	0.001266	0.000866	0.001111	0.001033	0.000924	0.001166	0.00137	0.001214	0.001292	0.001078	0.001035	0.000969	0.00083	0.000772	0.001123	0.001132	0.001016	0.000993	0.001043	0.001028	0.001145	0.001141	0.001127	0.00102	0.001057	0.001099	0.00123	0.00106	0.0011	0.000805	0.001095	0.001078	0.001139	0.000931	0.001041	0.001079	0.000935	0.000931	0.001005	0.001072	0.000955	0.000939	0.001083	0.001196	0.001002	0.00118	0.001087
33.167	0.001003	0.001144	0.001266	0.000868	0.001111	0.001035	0.000927	0.001166	0.001365	0.001212	0.001294	0.001074	0.001034	0.00097	0.000834	0.000774	0.001121	0.001138	0.001019	0.000996	0.001048	0.001025	0.001146	0.001141	0.001126	0.00102	0.001058	0.001097	0.00123	0.001059	0.001102	0.000806	0.001101	0.001081	0.001138	0.000928	0.001045	0.001079	0.000934	0.000934	0.001005	0.001071	0.000951	0.00094	0.001089	0.0012	0.001002	0.001175	0.001088
33.22	0.001002	0.001146	0.001266	0.000869	0.001111	0.001038	0.000931	0.001165	0.001359	0.00121	0.001296	0.001071	0.001034	0.000971	0.000839	0.000776	0.001119	0.001144	0.001022	0.000998	0.001052	0.001023	0.001147	0.001141	0.001126	0.001019	0.00106	0.001094	0.00123	0.001059	0.001104	0.000808	0.001106	0.001083	0.001138	0.000926	0.001048	0.00108	0.000934	0.000937	0.001004	0.001069	0.000946	0.000942	0.001096	0.001204	0.001002	0.001169	0.001089
33.274	0.001001	0.001149	0.001266	0.000871	0.001111	0.001041	0.000934	0.001163	0.001354	0.001207	0.001298	0.001067	0.001034	0.000973	0.000844	0.000777	0.001117	0.001149	0.001025	0.001	0.001057	0.00102	0.001148	0.001141	0.001125	0.001019	0.001062	0.001091	0.001229	0.00106	0.001105	0.00081	0.001111	0.001085	0.001137	0.000923	0.001051	0.001081	0.000934	0.00094	0.001003	0.001067	0.000942	0.000943	0.001102	0.001207	0.001002	0.001163	0.00109
33.327	0.001	0.001151	0.001266	0.000872	0.001111	0.001043	0.000938	0.001162	0.001348	0.001204	0.001299	0.001064	0.001034	0.000974	0.000848	0.000779	0.001115	0.001155	0.001028	0.001002	0.001062	0.001017	0.001148	0.00114	0.001124	0.001018	0.001064	0.001088	0.001228	0.00106	0.001107	0.000813	0.001116	0.001087	0.001137	0.00092	0.001054	0.001081	0.000934	0.000943	0.001002	0.001064	0.000937	0.000945	0.001109	0.00121	0.001003	0.001156	0.001092
33.381	0.000999	0.001154	0.001266	0.000874	0.00111	0.001046	0.000941	0.00116	0.001343	0.001202	0.001301	0.001062	0.001034	0.000975	0.000853	0.000779	0.001113	0.00116	0.001031	0.001004	0.001066	0.001014	0.001148	0.00114	0.001123	0.001018	0.001067	0.001084	0.001226	0.001061	0.001108	0.000816	0.001121	0.001088	0.001136	0.000916	0.001056	0.001081	0.000934	0.000947	0.001002	0.001061	0.000932	0.000947	0.001115	0.001213	0.001005	0.00115	0.001093
33.434	0.000997	0.001157	0.001265	0.000875	0.00111	0.001048	0.000945	0.001157	0.001337	0.001199	0.001302	0.001059	0.001034	0.000976	0.000858	0.00078	0.001111	0.001166	0.001033	0.001005	0.001071	0.001012	0.001147	0.00114	0.001121	0.001017	0.001069	0.001081	0.001224	0.001062	0.001109	0.000819	0.001125	0.00109	0.001136	0.000912	0.001058	0.001082	0.000935	0.000951	0.001001	0.001057	0.000927	0.000949	0.001121	0.001216	0.001006	0.001144	0.001094
33.488	0.000995	0.00116	0.001265	0.000877	0.001109	0.001051	0.000948	0.001155	0.001332	0.001196	0.001303	0.001057	0.001034	0.000977	0.000862	0.000781	0.001109	0.001171	0.001035	0.001007	0.001075	0.001009	0.001146	0.001141	0.00112	0.001017	0.001071	0.001077	0.001222	0.001063	0.00111	0.000823	0.001129	0.001091	0.001135	0.000907	0.001059	0.001082	0.000935	0.000954	0.001001	0.001053	0.000922	0.000951	0.001128	0.001218	0.001008	0.001137	0.001096
33.541	0.000993	0.001164	0.001264	0.000879	0.001109	0.001053	0.000951	0.001152	0.001327	0.001194	0.001304	0.001055	0.001034	0.000979	0.000867	0.000781	0.001107	0.001175	0.001037	0.001008	0.00108	0.001007	0.001145	0.001141	0.001118	0.001016	0.001074	0.001074	0.001219	0.001064	0.001111	0.000826	0.001133	0.001093	0.001135	0.000902	0.00106	0.001082	0.000936	0.000958	0.001	0.001049	0.000917	0.000953	0.001134	0.00122	0.00101	0.001131	0.001097
33.595	0.000991	0.001167	0.001262	0.00088	0.001108	0.001056	0.000955	0.001148	0.001321	0.001191	0.001305	0.001054	0.001034	0.00098	0.000871	0.000781	0.001105	0.00118	0.001038	0.001009	0.001083	0.001005	0.001144	0.001141	0.001116	0.001015	0.001077	0.00107	0.001216	0.001066	0.001111	0.000831	0.001136	0.001094	0.001135	0.000897	0.001061	0.001082	0.000937	0.000962	0.001	0.001045	0.000912	0.000956	0.001139	0.001221	0.001013	0.001125	0.001099
33.649	0.000989	0.00117	0.001261	0.000882	0.001107	0.001058	0.000958	0.001145	0.001316	0.001188	0.001305	0.001053	0.001034	0.000981	0.000875	0.00078	0.001103	0.001184	0.00104	0.00101	0.001087	0.001003	0.001142	0.001142	0.001113	0.001014	0.001079	0.001067	0.001213	0.001067	0.001111	0.000835	0.001139	0.001095	0.001135	0.000892	0.001061	0.001082	0.000938	0.000965	0.001	0.00104	0.000907	0.000958	0.001145	0.001222	0.001016	0.001118	0.0011
33.702	0.000986	0.001173	0.001259	0.000883	0.001106	0.00106	0.000961	0.001141	0.00131	0.001186	0.001306	0.001052	0.001035	0.000982	0.000878	0.00078	0.001102	0.001188	0.001041	0.00101	0.00109	0.001001	0.00114	0.001142	0.001111	0.001013	0.001082	0.001063	0.001209	0.001069	0.001111	0.00084	0.001142	0.001096	0.001135	0.000887	0.001061	0.001082	0.000939	0.000969	0.001001	0.001036	0.000902	0.00096	0.00115	0.001222	0.00102	0.001112	0.001101
33.756	0.000983	0.001176	0.001256	0.000884	0.001104	0.001062	0.000964	0.001136	0.001305	0.001183	0.001306	0.001051	0.001035	0.000984	0.000882	0.000779	0.0011	0.001191	0.001042	0.001011	0.001093	0.000999	0.001138	0.001143	0.001108	0.001011	0.001084	0.00106	0.001206	0.00107	0.001111	0.000845	0.001144	0.001096	0.001135	0.000881	0.00106	0.001082	0.000939	0.000972	0.001001	0.001031	0.000897	0.000963	0.001155	0.001223	0.001023	0.001107	0.001103
33.809	0.000979	0.001178	0.001253	0.000886	0.001102	0.001065	0.000967	0.001132	0.0013	0.00118	0.001306	0.001051	0.001035	0.000985	0.000885	0.000779	0.001099	0.001194	0.001042	0.001011	0.001096	0.000997	0.001136	0.001144	0.001105	0.001009	0.001087	0.001057	0.001201	0.001072	0.00111	0.00085	0.001146	0.001097	0.001135	0.000876	0.001059	0.001082	0.00094	0.000975	0.001002	0.001026	0.000893	0.000965	0.001159	0.001222	0.001027	0.001101	0.001104
33.863	0.000976	0.001181	0.00125	0.000887	0.001101	0.001067	0.000969	0.001127	0.001294	0.001178	0.001306	0.001051	0.001035	0.000986	0.000888	0.000778	0.001097	0.001197	0.001042	0.001011	0.001097	0.000996	0.001133	0.001145	0.001103	0.001008	0.00109	0.001054	0.001197	0.001073	0.00111	0.000855	0.001147	0.001097	0.001135	0.000871	0.001058	0.001081	0.000941	0.000978	0.001002	0.001021	0.000888	0.000967	0.001164	0.001222	0.001031	0.001096	0.001106
33.916	0.000972	0.001183	0.001247	0.000887	0.001099	0.001069	0.000972	0.001122	0.001289	0.001175	0.001306	0.001051	0.001036	0.000988	0.00089	0.000777	0.001096	0.001199	0.001042	0.001011	0.001099	0.000995	0.001131	0.001146	0.0011	0.001006	0.001092	0.001051	0.001192	0.001074	0.001109	0.00086	0.001148	0.001098	0.001136	0.000866	0.001057	0.001081	0.000942	0.000981	0.001003	0.001016	0.000884	0.000969	0.001167	0.001221	0.001035	0.001091	0.001107
33.97	0.000968	0.001184	0.001243	0.000888	0.001096	0.00107	0.000975	0.001117	0.001284	0.001173	0.001305	0.001051	0.001036	0.000989	0.000892	0.000777	0.001095	0.001201	0.001041	0.001011	0.0011	0.000994	0.001128	0.001147	0.001097	0.001003	0.001094	0.001048	0.001187	0.001075	0.001108	0.000865	0.001148	0.001098	0.001137	0.000861	0.001056	0.001081	0.000943	0.000983	0.001004	0.001011	0.00088	0.000971	0.00117	0.001219	0.001039	0.001087	0.001108
34.023	0.000964	0.001186	0.001238	0.000889	0.001094	0.001072	0.000977	0.001111	0.001278	0.00117	0.001305	0.001052	0.001036	0.000991	0.000894	0.000776	0.001095	0.001203	0.00104	0.00101	0.0011	0.000993	0.001125	0.001148	0.001093	0.001001	0.001097	0.001046	0.001182	0.001075	0.001107	0.000871	0.001148	0.001099	0.001138	0.000856	0.001054	0.001081	0.000943	0.000985	0.001006	0.001007	0.000876	0.000972	0.001173	0.001217	0.001044	0.001083	0.001109
34.077	0.00096	0.001187	0.001233	0.00089	0.001091	0.001074	0.000979	0.001105	0.001273	0.001168	0.001304	0.001053	0.001036	0.000992	0.000896	0.000775	0.001094	0.001204	0.001038	0.00101	0.0011	0.000992	0.001121	0.001149	0.00109	0.000998	0.001099	0.001044	0.001177	0.001075	0.001106	0.000876	0.001148	0.001099	0.001139	0.000852	0.001052	0.001081	0.000943	0.000986	0.001007	0.001002	0.000872	0.000974	0.001176	0.001215	0.001048	0.00108	0.00111
34.13	0.000956	0.001188	0.001228	0.00089	0.001089	0.001076	0.000982	0.001099	0.001268	0.001166	0.001303	0.001054	0.001036	0.000994	0.000897	0.000774	0.001094	0.001205	0.001037	0.001009	0.001099	0.000991	0.001118	0.00115	0.001087	0.000996	0.001101	0.001043	0.001171	0.001075	0.001104	0.000882	0.001147	0.001099	0.00114	0.000848	0.001051	0.001081	0.000944	0.000987	0.001009	0.000998	0.000868	0.000975	0.001178	0.001213	0.001052	0.001076	0.00111
34.184	0.000951	0.001188	0.001222	0.000891	0.001086	0.001078	0.000984	0.001093	0.001262	0.001164	0.001302	0.001056	0.001036	0.000996	0.000898	0.000774	0.001094	0.001205	0.001034	0.001008	0.001098	0.00099	0.001115	0.001151	0.001084	0.000993	0.001103	0.001042	0.001165	0.001075	0.001103	0.000887	0.001146	0.0011	0.001141	0.000844	0.001049	0.001081	0.000944	0.000988	0.001011	0.000994	0.000865	0.000976	0.001179	0.00121	0.001056	0.001074	0.001111
34.237	0.000947	0.001188	0.001216	0.000891	0.001083	0.001079	0.000986	0.001087	0.001257	0.001162	0.001301	0.001057	0.001036	0.000997	0.000899	0.000773	0.001094	0.001205	0.001032	0.001006	0.001097	0.00099	0.001112	0.001152	0.001081	0.00099	0.001105	0.001041	0.001159	0.001074	0.001102	0.000893	0.001145	0.0011	0.001142	0.000841	0.001047	0.001081	0.000943	0.000988	0.001013	0.00099	0.000861	0.000977	0.00118	0.001207	0.00106	0.001071	0.001111
34.291	0.000942	0.001187	0.00121	0.000891	0.00108	0.001081	0.000988	0.00108	0.001252	0.001161	0.0013	0.001059	0.001036	0.000999	0.0009	0.000773	0.001094	0.001205	0.001029	0.001005	0.001094	0.000989	0.001108	0.001152	0.001078	0.000988	0.001106	0.00104	0.001153	0.001073	0.0011	0.000898	0.001143	0.001101	0.001144	0.000839	0.001046	0.001081	0.000943	0.000988	0.001016	0.000986	0.000858	0.000978	0.001181	0.001203	0.001064	0.001069	0.001111
34.344	0.000938	0.001186	0.001203	0.000892	0.001077	0.001082	0.00099	0.001074	0.001247	0.001159	0.001299	0.001061	0.001035	0.001	0.0009	0.000773	0.001094	0.001204	0.001026	0.001004	0.001092	0.000989	0.001105	0.001153	0.001075	0.000985	0.001108	0.00104	0.001147	0.001071	0.001099	0.000904	0.001141	0.001102	0.001146	0.000836	0.001044	0.001081	0.000942	0.000987	0.001019	0.000983	0.000855	0.000978	0.001182	0.001199	0.001068	0.001067	0.001111
34.398	0.000934	0.001185	0.001196	0.000892	0.001073	0.001084	0.000992	0.001067	0.001241	0.001158	0.001298	0.001063	0.001034	0.001002	0.0009	0.000773	0.001095	0.001203	0.001022	0.001002	0.001089	0.000988	0.001102	0.001153	0.001071	0.000982	0.001109	0.00104	0.001141	0.001069	0.001098	0.000909	0.001139	0.001103	0.001148	0.000835	0.001043	0.001081	0.000941	0.000985	0.001022	0.00098	0.000852	0.000978	0.001182	0.001195	0.001071	0.001066	0.001111
34.451	0.00093	0.001183	0.001189	0.000893	0.00107	0.001085	0.000994	0.00106	0.001236	0.001157	0.001296	0.001065	0.001033	0.001003	0.0009	0.000773	0.001095	0.001201	0.001018	0.001	0.001085	0.000987	0.001099	0.001153	0.001068	0.000979	0.00111	0.001041	0.001135	0.001066	0.001097	0.000914	0.001136	0.001104	0.00115	0.000834	0.001042	0.001081	0.000939	0.000984	0.001025	0.000977	0.000849	0.000978	0.001182	0.001191	0.001074	0.001065	0.00111
34.505	0.000926	0.001181	0.001182	0.000893	0.001066	0.001086	0.000996	0.001054	0.001231	0.001156	0.001295	0.001067	0.001031	0.001005	0.0009	0.000773	0.001096	0.001199	0.001014	0.000998	0.001081	0.000987	0.001095	0.001153	0.001065	0.000977	0.00111	0.001041	0.001128	0.001063	0.001095	0.00092	0.001133	0.001105	0.001152	0.000833	0.001041	0.001081	0.000938	0.000982	0.001028	0.000975	0.000847	0.000978	0.001182	0.001186	0.001077	0.001063	0.001109
34.558	0.000922	0.001179	0.001175	0.000894	0.001063	0.001088	0.000998	0.001047	0.001226	0.001155	0.001294	0.00107	0.001029	0.001006	0.0009	0.000773	0.001097	0.001197	0.00101	0.000996	0.001077	0.000986	0.001092	0.001153	0.001062	0.000974	0.001111	0.001043	0.001122	0.00106	0.001094	0.000925	0.00113	0.001107	0.001154	0.000833	0.001041	0.001082	0.000936	0.000979	0.001032	0.000973	0.000845	0.000977	0.001182	0.001182	0.00108	0.001062	0.001108
34.612	0.000918	0.001176	0.001168	0.000894	0.001059	0.001089	0.001	0.00104	0.001221	0.001155	0.001292	0.001072	0.001027	0.001008	0.000899	0.000774	0.001098	0.001194	0.001005	0.000994	0.001073	0.000985	0.001089	0.001152	0.00106	0.000972	0.001111	0.001044	0.001116	0.001056	0.001093	0.000929	0.001127	0.001109	0.001157	0.000833	0.001041	0.001083	0.000934	0.000976	0.001035	0.000971	0.000842	0.000976	0.001182	0.001177	0.001082	0.001062	0.001107
34.665	0.000915	0.001173	0.00116	0.000895	0.001056	0.00109	0.001002	0.001033	0.001216	0.001154	0.001291	0.001075	0.001024	0.001009	0.000899	0.000774	0.001099	0.001191	0.000999	0.000992	0.001069	0.000984	0.001086	0.001151	0.001057	0.00097	0.001111	0.001046	0.001109	0.001053	0.001092	0.000934	0.001124	0.001111	0.001159	0.000834	0.001041	0.001083	0.000932	0.000973	0.001039	0.00097	0.00084	0.000975	0.001181	0.001171	0.001084	0.001061	0.001106
34.719	0.000911	0.00117	0.001153	0.000896	0.001052	0.001091	0.001004	0.001027	0.001212	0.001154	0.001289	0.001077	0.00102	0.00101	0.000898	0.000775	0.0011	0.001187	0.000994	0.00099	0.001064	0.000983	0.001083	0.00115	0.001054	0.000968	0.001111	0.001048	0.001103	0.001048	0.001091	0.000939	0.00112	0.001113	0.001162	0.000835	0.001041	0.001085	0.000929	0.00097	0.001042	0.000969	0.000838	0.000973	0.001181	0.001166	0.001086	0.00106	0.001105
34.773	0.000908	0.001167	0.001146	0.000896	0.001048	0.001091	0.001005	0.00102	0.001207	0.001155	0.001288	0.00108	0.001017	0.001011	0.000897	0.000776	0.001101	0.001183	0.000988	0.000988	0.00106	0.000982	0.001081	0.001149	0.001051	0.000966	0.00111	0.00105	0.001097	0.001044	0.00109	0.000943	0.001117	0.001116	0.001165	0.000837	0.001042	0.001086	0.000927	0.000966	0.001046	0.000968	0.000836	0.000972	0.00118	0.001161	0.001088	0.00106	0.001103
34.826	0.000906	0.001163	0.001139	0.000898	0.001045	0.001092	0.001007	0.001013	0.001203	0.001155	0.001286	0.001083	0.001012	0.001013	0.000896	0.000777	0.001102	0.001179	0.000982	0.000986	0.001055	0.00098	0.001078	0.001147	0.001048	0.000964	0.001109	0.001052	0.001091	0.001039	0.001089	0.000947	0.001113	0.001119	0.001168	0.000839	0.001044	0.001087	0.000924	0.000962	0.00105	0.000967	0.000835	0.00097	0.001179	0.001156	0.00109	0.001059	0.001101
34.88	0.000903	0.00116	0.001132	0.000899	0.001042	0.001093	0.001009	0.001006	0.001198	0.001156	0.001285	0.001085	0.001007	0.001014	0.000895	0.000779	0.001104	0.001175	0.000976	0.000984	0.001051	0.000979	0.001076	0.001145	0.001046	0.000963	0.001108	0.001055	0.001085	0.001035	0.001088	0.00095	0.00111	0.001123	0.001171	0.000841	0.001045	0.001089	0.000921	0.000958	0.001053	0.000967	0.000833	0.000967	0.001178	0.001151	0.001091	0.001058	0.0011
34.933	0.000901	0.001156	0.001126	0.0009	0.001038	0.001093	0.001011	0.000999	0.001194	0.001156	0.001283	0.001088	0.001002	0.001015	0.000894	0.00078	0.001105	0.001171	0.000969	0.000982	0.001046	0.000978	0.001074	0.001143	0.001043	0.000962	0.001107	0.001058	0.00108	0.00103	0.001087	0.000954	0.001107	0.001127	0.001174	0.000844	0.001047	0.001091	0.000919	0.000954	0.001057	0.000967	0.000831	0.000965	0.001177	0.001145	0.001092	0.001058	0.001098
34.987	0.000899	0.001152	0.001119	0.000902	0.001035	0.001094	0.001013	0.000992	0.001191	0.001158	0.001282	0.001091	0.000996	0.001016	0.000893	0.000782	0.001106	0.001166	0.000962	0.00098	0.001042	0.000976	0.001072	0.00114	0.001041	0.000962	0.001105	0.00106	0.001074	0.001025	0.001086	0.000957	0.001103	0.001131	0.001177	0.000847	0.00105	0.001093	0.000916	0.00095	0.00106	0.000968	0.000829	0.000962	0.001175	0.00114	0.001093	0.001057	0.001096
35.04	0.000897	0.001148	0.001113	0.000903	0.001032	0.001094	0.001014	0.000985	0.001187	0.001159	0.00128	0.001094	0.00099	0.001017	0.000892	0.000783	0.001107	0.001161	0.000955	0.000977	0.001038	0.000975	0.00107	0.001137	0.001038	0.000962	0.001104	0.001063	0.001069	0.00102	0.001085	0.00096	0.0011	0.001135	0.00118	0.00085	0.001053	0.001095	0.000913	0.000946	0.001063	0.000968	0.000828	0.00096	0.001174	0.001136	0.001094	0.001057	0.001094
35.094	0.000896	0.001145	0.001108	0.000905	0.001029	0.001094	0.001016	0.000979	0.001184	0.00116	0.001279	0.001097	0.000983	0.001018	0.000891	0.000785	0.001109	0.001156	0.000948	0.000975	0.001034	0.000974	0.001068	0.001134	0.001036	0.000962	0.001102	0.001066	0.001064	0.001016	0.001084	0.000963	0.001097	0.00114	0.001183	0.000853	0.001056	0.001098	0.00091	0.000943	0.001067	0.000969	0.000826	0.000957	0.001173	0.001131	0.001094	0.001056	0.001092
35.147	0.000895	0.001141	0.001103	0.000907	0.001026	0.001095	0.001018	0.000972	0.001181	0.001162	0.001277	0.0011	0.000976	0.001018	0.00089	0.000787	0.00111	0.001151	0.000941	0.000973	0.001031	0.000972	0.001067	0.00113	0.001033	0.000963	0.0011	0.001068	0.001059	0.001011	0.001083	0.000965	0.001094	0.001144	0.001185	0.000857	0.001059	0.001101	0.000907	0.000939	0.00107	0.00097	0.000824	0.000954	0.001171	0.001127	0.001095	0.001056	0.001091
35.201	0.000894	0.001138	0.001098	0.00091	0.001024	0.001095	0.00102	0.000965	0.001178	0.001164	0.001276	0.001103	0.000968	0.001019	0.000889	0.000788	0.001111	0.001146	0.000934	0.000971	0.001028	0.000971	0.001066	0.001127	0.001031	0.000964	0.001098	0.001071	0.001055	0.001007	0.001082	0.000967	0.001091	0.001149	0.001188	0.00086	0.001063	0.001104	0.000905	0.000936	0.001072	0.000971	0.000823	0.000951	0.00117	0.001123	0.001095	0.001055	0.001089
35.254	0.000893	0.001135	0.001094	0.000912	0.001021	0.001096	0.001021	0.000958	0.001176	0.001166	0.001275	0.001106	0.00096	0.00102	0.000887	0.00079	0.001113	0.00114	0.000927	0.000969	0.001025	0.000969	0.001066	0.001123	0.001028	0.000965	0.001096	0.001073	0.001051	0.001003	0.00108	0.000969	0.001089	0.001154	0.001191	0.000864	0.001067	0.001107	0.000902	0.000932	0.001075	0.000972	0.000821	0.000947	0.001168	0.001119	0.001096	0.001055	0.001087
35.308	0.000893	0.001132	0.001091	0.000915	0.001019	0.001096	0.001023	0.000951	0.001173	0.001168	0.001274	0.001108	0.000952	0.001021	0.000886	0.000792	0.001114	0.001135	0.00092	0.000967	0.001023	0.000968	0.001065	0.001119	0.001026	0.000967	0.001094	0.001075	0.001047	0.001	0.001079	0.000971	0.001087	0.001159	0.001194	0.000868	0.001071	0.00111	0.0009	0.000929	0.001077	0.000974	0.000819	0.000944	0.001166	0.001115	0.001097	0.001054	0.001086
35.361	0.000893	0.001129	0.001087	0.000917	0.001017	0.001097	0.001024	0.000945	0.001172	0.001171	0.001273	0.001111	0.000944	0.001022	0.000885	0.000794	0.001115	0.00113	0.000914	0.000965	0.001021	0.000967	0.001065	0.001115	0.001024	0.00097	0.001093	0.001077	0.001044	0.000997	0.001077	0.000972	0.001085	0.001164	0.001196	0.000871	0.001076	0.001114	0.000897	0.000927	0.001079	0.000975	0.000818	0.000941	0.001164	0.001112	0.001097	0.001053	0.001085
35.415	0.000893	0.001126	0.001085	0.00092	0.001016	0.001098	0.001026	0.000939	0.00117	0.001173	0.001272	0.001114	0.000935	0.001023	0.000883	0.000795	0.001116	0.001124	0.000907	0.000962	0.00102	0.000966	0.001066	0.001111	0.001022	0.000972	0.001091	0.001079	0.00104	0.000995	0.001075	0.000973	0.001083	0.00117	0.001199	0.000875	0.00108	0.001117	0.000895	0.000925	0.001081	0.000977	0.000816	0.000937	0.001162	0.001109	0.001098	0.001053	0.001084
35.468	0.000894	0.001124	0.001083	0.000923	0.001014	0.001099	0.001027	0.000933	0.001169	0.001176	0.001271	0.001117	0.000926	0.001024	0.000881	0.000797	0.001118	0.001119	0.000901	0.00096	0.001019	0.000965	0.001067	0.001106	0.001019	0.000975	0.001089	0.00108	0.001038	0.000993	0.001073	0.000974	0.001081	0.001175	0.001201	0.000878	0.001085	0.00112	0.000892	0.000923	0.001082	0.000979	0.000815	0.000934	0.00116	0.001107	0.001098	0.001052	0.001083
35.522	0.000895	0.001121	0.001082	0.000926	0.001013	0.001099	0.001029	0.000927	0.001168	0.001179	0.00127	0.001119	0.000917	0.001025	0.00088	0.000799	0.001119	0.001113	0.000895	0.000958	0.001018	0.000965	0.001068	0.001102	0.001017	0.000979	0.001087	0.001081	0.001035	0.000992	0.00107	0.000974	0.00108	0.00118	0.001203	0.000882	0.001089	0.001124	0.00089	0.000921	0.001083	0.00098	0.000814	0.000931	0.001158	0.001105	0.001099	0.001052	0.001082
35.575	0.000896	0.001119	0.001081	0.000929	0.001012	0.0011	0.00103	0.000921	0.001168	0.001182	0.001269	0.001122	0.000909	0.001026	0.000878	0.000801	0.00112	0.001107	0.000889	0.000956	0.001018	0.000964	0.00107	0.001098	0.001015	0.000983	0.001086	0.001082	0.001033	0.000991	0.001068	0.000975	0.001079	0.001184	0.001205	0.000885	0.001094	0.001127	0.000888	0.00092	0.001083	0.000982	0.000813	0.000927	0.001156	0.001103	0.0011	0.001052	0.001082
35.629	0.000897	0.001117	0.00108	0.000932	0.001011	0.001101	0.001032	0.000916	0.001168	0.001186	0.001269	0.001125	0.0009	0.001027	0.000876	0.000802	0.001122	0.001102	0.000884	0.000954	0.001019	0.000964	0.001072	0.001093	0.001013	0.000987	0.001084	0.001083	0.001031	0.000991	0.001065	0.000975	0.001078	0.001189	0.001207	0.000888	0.001098	0.00113	0.000886	0.000919	0.001083	0.000984	0.000812	0.000924	0.001154	0.001102	0.0011	0.001051	0.001081
35.682	0.000898	0.001116	0.00108	0.000935	0.00101	0.001102	0.001033	0.000912	0.001168	0.001189	0.001269	0.001127	0.000891	0.001028	0.000874	0.000804	0.001123	0.001096	0.000879	0.000951	0.00102	0.000964	0.001075	0.001089	0.001011	0.000991	0.001083	0.001083	0.00103	0.000992	0.001062	0.000975	0.001077	0.001193	0.001209	0.000892	0.001102	0.001133	0.000884	0.000918	0.001083	0.000985	0.000811	0.00092	0.001151	0.001101	0.001101	0.001051	0.001081
35.736	0.0009	0.001114	0.001081	0.000937	0.001009	0.001103	0.001034	0.000907	0.001169	0.001193	0.001268	0.001129	0.000883	0.001028	0.000872	0.000805	0.001125	0.001091	0.000874	0.000949	0.001021	0.000964	0.001078	0.001085	0.001009	0.000996	0.001082	0.001083	0.001029	0.000993	0.001059	0.000975	0.001077	0.001197	0.00121	0.000895	0.001106	0.001135	0.000882	0.000918	0.001082	0.000987	0.00081	0.000917	0.001149	0.0011	0.001102	0.001051	0.001081
35.789	0.000901	0.001113	0.001082	0.00094	0.001008	0.001104	0.001035	0.000903	0.001169	0.001196	0.001268	0.001131	0.000875	0.001029	0.00087	0.000807	0.001127	0.001085	0.00087	0.000947	0.001023	0.000964	0.001081	0.001081	0.001007	0.001	0.001082	0.001083	0.001028	0.000995	0.001055	0.000975	0.001076	0.001201	0.001211	0.000897	0.00111	0.001138	0.00088	0.000918	0.001081	0.000989	0.000809	0.000913	0.001147	0.001099	0.001103	0.001051	0.001082
35.843	0.000903	0.001111	0.001083	0.000942	0.001008	0.001105	0.001036	0.0009	0.001171	0.0012	0.001269	0.001133	0.000867	0.001029	0.000868	0.000808	0.001129	0.001079	0.000866	0.000944	0.001025	0.000964	0.001085	0.001078	0.001005	0.001005	0.001081	0.001083	0.001028	0.000997	0.001051	0.000974	0.001076	0.001204	0.001212	0.0009	0.001113	0.00114	0.000878	0.000918	0.001079	0.00099	0.000809	0.00091	0.001144	0.001098	0.001104	0.001052	0.001082
35.897	0.000905	0.00111	0.001085	0.000945	0.001007	0.001106	0.001037	0.000897	0.001172	0.001204	0.001269	0.001135	0.000859	0.00103	0.000865	0.00081	0.001131	0.001073	0.000863	0.000942	0.001027	0.000965	0.001089	0.001074	0.001003	0.00101	0.001081	0.001082	0.001028	0.001	0.001048	0.000974	0.001077	0.001207	0.001213	0.000902	0.001116	0.001141	0.000876	0.000918	0.001077	0.000992	0.000809	0.000906	0.001141	0.001098	0.001105	0.001052	0.001083
35.95	0.000907	0.001109	0.001087	0.000947	0.001007	0.001107	0.001037	0.000894	0.001174	0.001208	0.001269	0.001137	0.000852	0.00103	0.000863	0.000811	0.001134	0.001068	0.00086	0.00094	0.001029	0.000965	0.001093	0.001071	0.001001	0.001016	0.001081	0.001081	0.001028	0.001003	0.001044	0.000974	0.001077	0.00121	0.001214	0.000905	0.001118	0.001143	0.000875	0.000919	0.001075	0.000993	0.000809	0.000903	0.001139	0.001098	0.001106	0.001053	0.001084
36.004	0.00091	0.001108	0.00109	0.000948	0.001006	0.001108	0.001038	0.000892	0.001176	0.001212	0.00127	0.001139	0.000845	0.00103	0.00086	0.000812	0.001136	0.001062	0.000858	0.000937	0.001031	0.000966	0.001097	0.001068	0.000999	0.001021	0.001081	0.00108	0.001028	0.001007	0.00104	0.000973	0.001078	0.001211	0.001215	0.000907	0.00112	0.001144	0.000873	0.00092	0.001072	0.000995	0.00081	0.000899	0.001136	0.001098	0.001108	0.001054	0.001085
36.057	0.000912	0.001106	0.001093	0.00095	0.001005	0.001108	0.001039	0.00089	0.001178	0.001216	0.001271	0.00114	0.000839	0.00103	0.000857	0.000813	0.001139	0.001056	0.000856	0.000935	0.001033	0.000967	0.001102	0.001065	0.000997	0.001026	0.001081	0.001079	0.001029	0.001012	0.001036	0.000973	0.001078	0.001213	0.001215	0.000909	0.001122	0.001144	0.000872	0.000921	0.001068	0.000996	0.000811	0.000895	0.001133	0.001097	0.001109	0.001056	0.001086
36.111	0.000915	0.001105	0.001096	0.000951	0.001005	0.001109	0.001039	0.000888	0.001181	0.001221	0.001272	0.001142	0.000833	0.001029	0.000854	0.000815	0.001142	0.00105	0.000855	0.000932	0.001035	0.000969	0.001106	0.001063	0.000995	0.001032	0.001082	0.001078	0.00103	0.001017	0.001032	0.000973	0.001079	0.001214	0.001215	0.000911	0.001123	0.001144	0.00087	0.000922	0.001065	0.000997	0.000812	0.000892	0.00113	0.001097	0.00111	0.001057	0.001087
36.164	0.000917	0.001104	0.001099	0.000952	0.001004	0.001111	0.00104	0.000887	0.001184	0.001225	0.001273	0.001143	0.000828	0.001029	0.000852	0.000816	0.001145	0.001045	0.000854	0.000929	0.001037	0.00097	0.001111	0.001061	0.000993	0.001037	0.001083	0.001078	0.001032	0.001022	0.001028	0.000973	0.00108	0.001215	0.001215	0.000913	0.001124	0.001144	0.000869	0.000923	0.001061	0.000998	0.000813	0.000888	0.001127	0.001097	0.001112	0.001059	0.001089
36.218	0.00092	0.001102	0.001103	0.000953	0.001003	0.001112	0.00104	0.000887	0.001187	0.001229	0.001274	0.001144	0.000823	0.001028	0.000849	0.000818	0.001148	0.001039	0.000854	0.000927	0.001039	0.000971	0.001116	0.001059	0.000992	0.001043	0.001084	0.001077	0.001034	0.001027	0.001024	0.000973	0.001081	0.001215	0.001214	0.000914	0.001124	0.001144	0.000867	0.000924	0.001057	0.000999	0.000815	0.000884	0.001124	0.001097	0.001113	0.001061	0.00109
36.271	0.000923	0.0011	0.001106	0.000953	0.001002	0.001113	0.00104	0.000887	0.00119	0.001234	0.001276	0.001145	0.000819	0.001027	0.000846	0.00082	0.001152	0.001033	0.000854	0.000924	0.001041	0.000972	0.001121	0.001058	0.000991	0.001048	0.001086	0.001076	0.001036	0.001033	0.00102	0.000973	0.001083	0.001214	0.001214	0.000916	0.001123	0.001143	0.000866	0.000925	0.001052	0.001	0.000817	0.00088	0.001121	0.001097	0.001114	0.001064	0.001092
36.325	0.000927	0.001098	0.00111	0.000953	0.001001	0.001114	0.00104	0.000887	0.001193	0.001238	0.001277	0.001146	0.000815	0.001026	0.000843	0.000822	0.001155	0.001028	0.000855	0.000922	0.001042	0.000973	0.001126	0.001057	0.000989	0.001054	0.001087	0.001076	0.001038	0.001039	0.001016	0.000973	0.001084	0.001214	0.001213	0.000918	0.001123	0.001141	0.000865	0.000926	0.001048	0.001	0.00082	0.000876	0.001118	0.001097	0.001116	0.001067	0.001093
36.378	0.00093	0.001096	0.001114	0.000953	0.000999	0.001115	0.00104	0.000887	0.001196	0.001242	0.001279	0.001147	0.000812	0.001024	0.000841	0.000824	0.001159	0.001022	0.000856	0.000919	0.001043	0.000975	0.001131	0.001056	0.000988	0.001059	0.001089	0.001075	0.00104	0.001045	0.001013	0.000974	0.001086	0.001213	0.001212	0.000919	0.001121	0.00114	0.000863	0.000927	0.001043	0.001001	0.000823	0.000872	0.001116	0.001097	0.001117	0.00107	0.001095
36.432	0.000933	0.001093	0.001118	0.000953	0.000998	0.001116	0.00104	0.000888	0.001199	0.001246	0.001281	0.001148	0.000809	0.001023	0.000838	0.000827	0.001163	0.001017	0.000858	0.000917	0.001043	0.000976	0.001135	0.001056	0.000988	0.001065	0.001091	0.001075	0.001043	0.001051	0.001009	0.000974	0.001087	0.001211	0.001211	0.000921	0.00112	0.001138	0.000862	0.000928	0.001039	0.001001	0.000827	0.000869	0.001113	0.001097	0.001119	0.001073	0.001097
36.485	0.000937	0.001091	0.001122	0.000952	0.000996	0.001117	0.00104	0.000889	0.001203	0.001251	0.001283	0.001149	0.000807	0.001021	0.000836	0.00083	0.001166	0.001012	0.00086	0.000914	0.001044	0.000977	0.00114	0.001056	0.000987	0.00107	0.001093	0.001076	0.001046	0.001056	0.001006	0.000974	0.001089	0.001209	0.00121	0.000922	0.001118	0.001136	0.000861	0.000929	0.001034	0.001002	0.000831	0.000865	0.00111	0.001097	0.00112	0.001077	0.001099
36.539	0.000941	0.001087	0.001125	0.000952	0.000994	0.001118	0.001039	0.000891	0.001206	0.001255	0.001285	0.00115	0.000806	0.001019	0.000834	0.000833	0.00117	0.001007	0.000863	0.000912	0.001043	0.000978	0.001144	0.001056	0.000987	0.001076	0.001096	0.001077	0.001049	0.001062	0.001003	0.000975	0.00109	0.001207	0.001208	0.000924	0.001115	0.001133	0.00086	0.00093	0.00103	0.001002	0.000835	0.000861	0.001107	0.001097	0.001121	0.001081	0.001101
36.592	0.000945	0.001084	0.001129	0.000951	0.000993	0.001119	0.001039	0.000893	0.00121	0.001259	0.001287	0.00115	0.000805	0.001017	0.000832	0.000837	0.001173	0.001002	0.000866	0.00091	0.001043	0.000979	0.001149	0.001057	0.000987	0.001081	0.001098	0.001078	0.001053	0.001068	0.001001	0.000975	0.001092	0.001205	0.001207	0.000925	0.001112	0.001131	0.000859	0.00093	0.001025	0.001003	0.000841	0.000857	0.001105	0.001097	0.001123	0.001085	0.001102
36.646	0.000949	0.001081	0.001133	0.000949	0.000991	0.001121	0.001038	0.000895	0.001213	0.001263	0.001289	0.001151	0.000804	0.001015	0.00083	0.000841	0.001177	0.000997	0.00087	0.000908	0.001042	0.000979	0.001153	0.001058	0.000988	0.001087	0.0011	0.00108	0.001057	0.001073	0.000999	0.000976	0.001094	0.001203	0.001205	0.000927	0.001109	0.001128	0.000858	0.000931	0.001021	0.001003	0.000846	0.000854	0.001103	0.001097	0.001124	0.001089	0.001104
36.699	0.000953	0.001077	0.001137	0.000948	0.000989	0.001122	0.001037	0.000897	0.001216	0.001267	0.001292	0.001152	0.000804	0.001013	0.000828	0.000846	0.00118	0.000993	0.000874	0.000906	0.00104	0.00098	0.001157	0.001059	0.000988	0.001092	0.001102	0.001082	0.00106	0.001078	0.000998	0.000976	0.001096	0.0012	0.001203	0.000928	0.001106	0.001125	0.000857	0.000931	0.001017	0.001003	0.000852	0.000851	0.0011	0.001097	0.001125	0.001093	0.001106
36.753	0.000957	0.001073	0.001141	0.000947	0.000986	0.001123	0.001036	0.0009	0.00122	0.001271	0.001294	0.001153	0.000805	0.001011	0.000827	0.000851	0.001184	0.000989	0.000878	0.000904	0.001038	0.00098	0.00116	0.001061	0.00099	0.001098	0.001105	0.001084	0.001065	0.001082	0.000996	0.000977	0.001098	0.001197	0.001201	0.00093	0.001102	0.001123	0.000857	0.000931	0.001013	0.001003	0.000858	0.000848	0.001098	0.001097	0.001127	0.001098	0.001108
36.806	0.000962	0.001069	0.001144	0.000945	0.000984	0.001124	0.001035	0.000903	0.001223	0.001275	0.001297	0.001154	0.000806	0.001008	0.000826	0.000857	0.001187	0.000985	0.000883	0.000903	0.001036	0.00098	0.001164	0.001063	0.000991	0.001103	0.001107	0.001088	0.001069	0.001086	0.000996	0.000977	0.0011	0.001194	0.001199	0.000932	0.001098	0.00112	0.000856	0.000931	0.001009	0.001004	0.000865	0.000845	0.001097	0.001097	0.001128	0.001103	0.001109
36.86	0.000966	0.001064	0.001148	0.000943	0.000982	0.001125	0.001034	0.000906	0.001226	0.001278	0.001299	0.001155	0.000807	0.001006	0.000825	0.000863	0.001189	0.000982	0.000888	0.000902	0.001033	0.00098	0.001167	0.001065	0.000993	0.001108	0.001109	0.001091	0.001073	0.00109	0.000996	0.000978	0.001102	0.001192	0.001197	0.000934	0.001094	0.001117	0.000856	0.00093	0.001005	0.001004	0.000872	0.000842	0.001095	0.001097	0.001129	0.001108	0.001111
36.913	0.000971	0.00106	0.001151	0.000942	0.00098	0.001125	0.001032	0.000909	0.001229	0.001282	0.001302	0.001156	0.000808	0.001004	0.000824	0.00087	0.001192	0.000979	0.000893	0.000902	0.00103	0.000979	0.00117	0.001067	0.000996	0.001113	0.001111	0.001095	0.001078	0.001093	0.000996	0.000978	0.001104	0.001189	0.001195	0.000936	0.001091	0.001115	0.000856	0.000929	0.001002	0.001005	0.00088	0.00084	0.001093	0.001096	0.001131	0.001113	0.001112
36.967	0.000976	0.001055	0.001154	0.00094	0.000978	0.001126	0.001031	0.000913	0.001233	0.001286	0.001304	0.001157	0.00081	0.001002	0.000824	0.000877	0.001194	0.000977	0.000898	0.000901	0.001027	0.000979	0.001173	0.00107	0.000999	0.001118	0.001114	0.0011	0.001083	0.001096	0.000997	0.000979	0.001106	0.001186	0.001193	0.000939	0.001087	0.001113	0.000856	0.000929	0.000999	0.001006	0.000887	0.000838	0.001092	0.001096	0.001132	0.001118	0.001113
37.021	0.000981	0.00105	0.001157	0.000938	0.000976	0.001127	0.001029	0.000916	0.001236	0.001289	0.001307	0.001158	0.000812	0.001	0.000824	0.000885	0.001196	0.000975	0.000903	0.000901	0.001023	0.000978	0.001175	0.001073	0.001002	0.001123	0.001116	0.001105	0.001088	0.001098	0.000999	0.000979	0.001108	0.001183	0.001191	0.000942	0.001083	0.001111	0.000856	0.000928	0.000996	0.001007	0.000895	0.000837	0.001091	0.001097	0.001133	0.001123	0.001115
37.074	0.000986	0.001045	0.00116	0.000936	0.000974	0.001128	0.001027	0.00092	0.001239	0.001293	0.00131	0.001159	0.000814	0.000998	0.000824	0.000893	0.001197	0.000973	0.000909	0.000902	0.001019	0.000976	0.001178	0.001076	0.001006	0.001127	0.001117	0.001111	0.001094	0.0011	0.001001	0.000979	0.00111	0.001181	0.001189	0.000945	0.001079	0.001109	0.000857	0.000926	0.000993	0.001008	0.000902	0.000836	0.00109	0.001097	0.001134	0.001128	0.001116
37.128	0.000991	0.00104	0.001163	0.000935	0.000972	0.001128	0.001025	0.000923	0.001242	0.001296	0.001312	0.001161	0.000816	0.000997	0.000825	0.000902	0.001199	0.000972	0.000914	0.000903	0.001015	0.000975	0.00118	0.001079	0.001011	0.001132	0.001119	0.001117	0.001099	0.001102	0.001004	0.000979	0.001112	0.001178	0.001187	0.000948	0.001076	0.001108	0.000858	0.000925	0.000991	0.001009	0.00091	0.000836	0.001089	0.001097	0.001136	0.001133	0.001117
37.181	0.000996	0.001036	0.001166	0.000933	0.00097	0.001129	0.001022	0.000927	0.001245	0.001299	0.001315	0.001162	0.000819	0.000996	0.000826	0.000912	0.001199	0.000972	0.00092	0.000905	0.00101	0.000973	0.001182	0.001083	0.001016	0.001136	0.001121	0.001123	0.001105	0.001103	0.001007	0.000979	0.001114	0.001176	0.001185	0.000952	0.001073	0.001107	0.000859	0.000924	0.000989	0.001011	0.000918	0.000836	0.001089	0.001097	0.001137	0.001138	0.001117
37.235	0.001002	0.001031	0.001169	0.000932	0.000969	0.00113	0.00102	0.000931	0.001247	0.001302	0.001318	0.001164	0.000821	0.000995	0.000827	0.000922	0.0012	0.000972	0.000925	0.000907	0.001006	0.000971	0.001184	0.001087	0.001021	0.00114	0.001123	0.00113	0.001111	0.001104	0.001011	0.000979	0.001117	0.001174	0.001183	0.000955	0.00107	0.001106	0.000861	0.000923	0.000988	0.001013	0.000925	0.000836	0.001088	0.001098	0.001138	0.001143	0.001118
37.288	0.001007	0.001027	0.001172	0.000931	0.000967	0.00113	0.001018	0.000935	0.00125	0.001305	0.00132	0.001165	0.000823	0.000994	0.000828	0.000932	0.0012	0.000972	0.000931	0.000909	0.001002	0.000969	0.001186	0.001091	0.001027	0.001144	0.001124	0.001137	0.001117	0.001105	0.001016	0.000979	0.001119	0.001172	0.001181	0.00096	0.001067	0.001106	0.000862	0.000921	0.000986	0.001015	0.000933	0.000837	0.001088	0.001099	0.001139	0.001148	0.001118
37.342	0.001013	0.001022	0.001175	0.000929	0.000967	0.001131	0.001016	0.00094	0.001253	0.001308	0.001323	0.001167	0.000826	0.000993	0.00083	0.000943	0.001199	0.000974	0.000936	0.000913	0.000998	0.000966	0.001189	0.001095	0.001034	0.001147	0.001126	0.001144	0.001123	0.001106	0.001021	0.000979	0.001121	0.001171	0.001179	0.000964	0.001065	0.001107	0.000865	0.00092	0.000986	0.001017	0.00094	0.000839	0.001088	0.001099	0.00114	0.001153	0.001118
37.395	0.001019	0.001018	0.001178	0.000929	0.000966	0.001131	0.001014	0.000944	0.001256	0.00131	0.001326	0.001169	0.000828	0.000993	0.000832	0.000954	0.001199	0.000975	0.000942	0.000916	0.000994	0.000964	0.001191	0.001099	0.001041	0.001151	0.001127	0.001152	0.001129	0.001107	0.001027	0.000979	0.001124	0.001169	0.001178	0.000969	0.001064	0.001107	0.000867	0.000919	0.000985	0.00102	0.000947	0.000841	0.001088	0.0011	0.001142	0.001157	0.001118
37.449	0.001024	0.001015	0.001181	0.000928	0.000966	0.001132	0.001011	0.000949	0.001258	0.001313	0.001328	0.001171	0.000831	0.000994	0.000834	0.000965	0.001198	0.000977	0.000947	0.000921	0.00099	0.000962	0.001193	0.001104	0.001048	0.001154	0.001129	0.001159	0.001136	0.001108	0.001033	0.000979	0.001127	0.001168	0.001177	0.000974	0.001062	0.001108	0.00087	0.000918	0.000985	0.001023	0.000954	0.000844	0.001088	0.001102	0.001143	0.001162	0.001118
37.502	0.00103	0.001011	0.001184	0.000927	0.000966	0.001132	0.001009	0.000953	0.001261	0.001315	0.001331	0.001173	0.000834	0.000994	0.000837	0.000976	0.001196	0.00098	0.000953	0.000925	0.000986	0.000959	0.001196	0.001108	0.001056	0.001158	0.00113	0.001167	0.001142	0.001108	0.001039	0.000978	0.001129	0.001167	0.001175	0.000979	0.001061	0.00111	0.000873	0.000917	0.000985	0.001026	0.000961	0.000847	0.001088	0.001103	0.001144	0.001166	0.001118
37.556	0.001036	0.001009	0.001187	0.000927	0.000966	0.001133	0.001008	0.000958	0.001264	0.001317	0.001334	0.001175	0.000836	0.000995	0.00084	0.000988	0.001194	0.000983	0.000958	0.000931	0.000983	0.000957	0.001199	0.001113	0.001064	0.001161	0.001132	0.001174	0.001149	0.001109	0.001046	0.000978	0.001132	0.001166	0.001174	0.000984	0.001061	0.001111	0.000877	0.000916	0.000986	0.001029	0.000968	0.000851	0.001088	0.001105	0.001145	0.001169	0.001118
37.609	0.001042	0.001006	0.001191	0.000927	0.000967	0.001133	0.001006	0.000963	0.001266	0.001319	0.001337	0.001178	0.000839	0.000996	0.000843	0.001	0.001192	0.000986	0.000964	0.000936	0.000981	0.000955	0.001202	0.001118	0.001072	0.001164	0.001133	0.001181	0.001156	0.00111	0.001053	0.000977	0.001135	0.001165	0.001173	0.00099	0.001061	0.001113	0.000881	0.000915	0.000987	0.001033	0.000974	0.000855	0.001088	0.001106	0.001146	0.001173	0.001117
37.663	0.001048	0.001004	0.001194	0.000927	0.000969	0.001134	0.001005	0.000969	0.001269	0.001321	0.001339	0.00118	0.000842	0.000998	0.000846	0.001012	0.00119	0.00099	0.000969	0.000943	0.000979	0.000952	0.001205	0.001123	0.001081	0.001166	0.001135	0.001188	0.001163	0.001111	0.00106	0.000976	0.001137	0.001165	0.001172	0.000995	0.001061	0.001116	0.000885	0.000915	0.000988	0.001037	0.00098	0.000859	0.001088	0.001108	0.001148	0.001176	0.001116
37.716	0.001054	0.001003	0.001198	0.000928	0.00097	0.001134	0.001003	0.000974	0.001272	0.001323	0.001342	0.001183	0.000845	0.001	0.00085	0.001024	0.001188	0.000995	0.000975	0.000949	0.000977	0.000951	0.001208	0.001128	0.00109	0.001169	0.001137	0.001195	0.001171	0.001112	0.001068	0.000976	0.00114	0.001165	0.001171	0.001001	0.001062	0.001118	0.00089	0.000915	0.00099	0.001041	0.000985	0.000864	0.001089	0.001111	0.001149	0.001179	0.001115
37.77	0.001061	0.001002	0.001201	0.000929	0.000972	0.001134	0.001002	0.00098	0.001275	0.001325	0.001345	0.001186	0.000848	0.001002	0.000854	0.001035	0.001185	0.000999	0.00098	0.000956	0.000976	0.000949	0.001212	0.001133	0.001099	0.001171	0.001139	0.001201	0.001178	0.001113	0.001075	0.000975	0.001143	0.001165	0.001171	0.001007	0.001064	0.00112	0.000895	0.000915	0.000992	0.001045	0.000991	0.00087	0.001089	0.001113	0.00115	0.001181	0.001115
37.823	0.001067	0.001001	0.001205	0.00093	0.000975	0.001134	0.001002	0.000986	0.001277	0.001326	0.001348	0.001189	0.000851	0.001005	0.000858	0.001047	0.001182	0.001004	0.000986	0.000963	0.000975	0.000948	0.001215	0.001138	0.001108	0.001174	0.001141	0.001207	0.001186	0.001115	0.001083	0.000975	0.001146	0.001165	0.00117	0.001013	0.001065	0.001123	0.0009	0.000916	0.000994	0.001049	0.000996	0.000875	0.001089	0.001116	0.001151	0.001183	0.001114
37.877	0.001073	0.001001	0.001209	0.000931	0.000977	0.001134	0.001001	0.000993	0.00128	0.001327	0.001351	0.001192	0.000854	0.001007	0.000862	0.001059	0.001179	0.001009	0.000991	0.000971	0.000975	0.000947	0.001219	0.001143	0.001118	0.001176	0.001144	0.001213	0.001193	0.001117	0.001091	0.000974	0.001149	0.001165	0.00117	0.001018	0.001068	0.001126	0.000905	0.000917	0.000997	0.001054	0.001001	0.000881	0.00109	0.001119	0.001152	0.001185	0.001113
37.93	0.001078	0.001001	0.001213	0.000932	0.00098	0.001134	0.001001	0.000999	0.001283	0.001328	0.001354	0.001196	0.000857	0.00101	0.000866	0.00107	0.001175	0.001014	0.000996	0.000979	0.000976	0.000946	0.001223	0.001148	0.001127	0.001178	0.001147	0.001218	0.001201	0.001119	0.001098	0.000973	0.001152	0.001166	0.00117	0.001024	0.00107	0.001128	0.000911	0.000918	0.001	0.001059	0.001006	0.000887	0.00109	0.001122	0.001154	0.001187	0.001111
37.984	0.001084	0.001003	0.001217	0.000934	0.000984	0.001134	0.001002	0.001006	0.001286	0.001329	0.001358	0.001199	0.000861	0.001013	0.00087	0.001081	0.001172	0.001019	0.001002	0.000987	0.000977	0.000946	0.001228	0.001153	0.001136	0.00118	0.00115	0.001222	0.001209	0.001121	0.001106	0.000973	0.001155	0.001166	0.00117	0.001029	0.001073	0.00113	0.000917	0.000919	0.001003	0.001063	0.001011	0.000893	0.00109	0.001126	0.001155	0.001189	0.00111
38.037	0.00109	0.001004	0.001222	0.000936	0.000988	0.001134	0.001002	0.001013	0.001289	0.00133	0.001361	0.001203	0.000865	0.001016	0.000874	0.001092	0.001168	0.001024	0.001007	0.000995	0.000978	0.000946	0.001232	0.001158	0.001146	0.001182	0.001153	0.001226	0.001217	0.001124	0.001113	0.000972	0.001158	0.001167	0.00117	0.001035	0.001076	0.001133	0.000923	0.000921	0.001006	0.001068	0.001015	0.000899	0.001091	0.001129	0.001156	0.00119	0.001109
38.091	0.001095	0.001006	0.001226	0.000938	0.000992	0.001134	0.001004	0.00102	0.001292	0.001331	0.001364	0.001206	0.000869	0.001019	0.000879	0.001103	0.001165	0.00103	0.001012	0.001003	0.00098	0.000947	0.001236	0.001163	0.001155	0.001184	0.001157	0.001229	0.001226	0.001128	0.00112	0.000971	0.00116	0.001167	0.00117	0.00104	0.001079	0.001134	0.000929	0.000924	0.00101	0.001073	0.001019	0.000905	0.001092	0.001133	0.001157	0.001192	0.001108
38.145	0.001101	0.001009	0.001231	0.000941	0.000996	0.001134	0.001005	0.001028	0.001295	0.001331	0.001367	0.00121	0.000873	0.001022	0.000883	0.001113	0.001161	0.001035	0.001018	0.001011	0.000983	0.000948	0.001241	0.001167	0.001165	0.001186	0.001161	0.001232	0.001234	0.001131	0.001127	0.000971	0.001163	0.001168	0.00117	0.001045	0.001083	0.001136	0.000935	0.000927	0.001014	0.001078	0.001024	0.000912	0.001092	0.001137	0.001158	0.001193	0.001108
38.198	0.001106	0.001012	0.001236	0.000943	0.001	0.001134	0.001007	0.001036	0.001298	0.001332	0.001371	0.001214	0.000878	0.001025	0.000887	0.001123	0.001157	0.00104	0.001023	0.001019	0.000986	0.00095	0.001246	0.001172	0.001174	0.001187	0.001165	0.001234	0.001242	0.001135	0.001134	0.00097	0.001165	0.001169	0.001171	0.001049	0.001087	0.001138	0.000941	0.00093	0.001019	0.001083	0.001028	0.000918	0.001093	0.001141	0.001159	0.001194	0.001107
38.252	0.001111	0.001015	0.001241	0.000946	0.001005	0.001134	0.00101	0.001043	0.001302	0.001332	0.001374	0.001218	0.000883	0.001028	0.000892	0.001132	0.001153	0.001045	0.001028	0.001027	0.00099	0.000952	0.00125	0.001176	0.001183	0.001189	0.00117	0.001236	0.001251	0.00114	0.00114	0.00097	0.001168	0.00117	0.001171	0.001053	0.001091	0.001139	0.000948	0.000934	0.001024	0.001089	0.001032	0.000924	0.001094	0.001145	0.00116	0.001196	0.001106
38.305	0.001115	0.00102	0.001247	0.000949	0.00101	0.001134	0.001013	0.001051	0.001305	0.001332	0.001378	0.001222	0.000889	0.001031	0.000896	0.001141	0.001149	0.001051	0.001034	0.001035	0.000994	0.000954	0.001255	0.00118	0.001192	0.001191	0.001175	0.001237	0.001259	0.001144	0.001146	0.00097	0.00117	0.00117	0.001172	0.001057	0.001095	0.001139	0.000955	0.000938	0.001029	0.001094	0.001036	0.00093	0.001094	0.00115	0.001161	0.001197	0.001106
38.359	0.001119	0.001024	0.001252	0.000952	0.001015	0.001134	0.001017	0.00106	0.001308	0.001332	0.001381	0.001227	0.000895	0.001034	0.0009	0.00115	0.001146	0.001056	0.00104	0.001043	0.000998	0.000957	0.00126	0.001183	0.0012	0.001192	0.001181	0.001238	0.001268	0.001149	0.001152	0.000969	0.001172	0.001171	0.001173	0.001061	0.001099	0.00114	0.000961	0.000943	0.001034	0.001099	0.00104	0.000935	0.001095	0.001154	0.001162	0.001198	0.001105
38.412	0.001123	0.001029	0.001258	0.000955	0.00102	0.001134	0.001021	0.001068	0.001312	0.001332	0.001385	0.001231	0.000901	0.001036	0.000904	0.001159	0.001142	0.00106	0.001045	0.00105	0.001003	0.000961	0.001264	0.001187	0.001208	0.001194	0.001187	0.001238	0.001277	0.001154	0.001158	0.000969	0.001174	0.001172	0.001174	0.001064	0.001103	0.00114	0.000968	0.000948	0.00104	0.001104	0.001045	0.000941	0.001096	0.001159	0.001163	0.001199	0.001105
38.466	0.001127	0.001034	0.001264	0.000958	0.001026	0.001134	0.001025	0.001076	0.001315	0.001331	0.001388	0.001235	0.000908	0.001038	0.000908	0.001167	0.001138	0.001065	0.001051	0.001057	0.001009	0.000964	0.001269	0.00119	0.001216	0.001195	0.001193	0.001238	0.001285	0.001159	0.001163	0.00097	0.001176	0.001173	0.001175	0.001067	0.001108	0.001139	0.000974	0.000953	0.001045	0.001109	0.001049	0.000946	0.001097	0.001164	0.001164	0.001201	0.001105
38.519	0.00113	0.00104	0.00127	0.000961	0.001031	0.001135	0.00103	0.001085	0.001319	0.001331	0.001392	0.00124	0.000916	0.00104	0.000912	0.001175	0.001135	0.00107	0.001057	0.001064	0.001014	0.000968	0.001273	0.001193	0.001224	0.001197	0.0012	0.001237	0.001294	0.001165	0.001168	0.00097	0.001178	0.001173	0.001176	0.001069	0.001112	0.001138	0.000981	0.00096	0.001051	0.001113	0.001054	0.000951	0.001099	0.001169	0.001164	0.001202	0.001106
38.573	0.001132	0.001046	0.001276	0.000965	0.001037	0.001135	0.001036	0.001093	0.001323	0.00133	0.001395	0.001245	0.000923	0.001042	0.000916	0.001183	0.001132	0.001074	0.001063	0.00107	0.00102	0.000973	0.001277	0.001195	0.001231	0.001199	0.001207	0.001237	0.001302	0.00117	0.001173	0.00097	0.001179	0.001174	0.001178	0.001071	0.001116	0.001137	0.000988	0.000966	0.001058	0.001118	0.001058	0.000955	0.0011	0.001174	0.001165	0.001203	0.001107
38.626	0.001134	0.001053	0.001282	0.000968	0.001043	0.001135	0.001042	0.001101	0.001326	0.00133	0.001399	0.001249	0.000931	0.001044	0.00092	0.00119	0.001128	0.001078	0.001069	0.001076	0.001026	0.000977	0.00128	0.001198	0.001238	0.0012	0.001214	0.001236	0.00131	0.001176	0.001178	0.000971	0.00118	0.001175	0.001179	0.001073	0.00112	0.001136	0.000994	0.000973	0.001064	0.001123	0.001063	0.00096	0.001102	0.001179	0.001165	0.001205	0.001108
38.68	0.001136	0.00106	0.001288	0.000972	0.001049	0.001136	0.001048	0.00111	0.00133	0.001329	0.001402	0.001254	0.00094	0.001046	0.000924	0.001198	0.001126	0.001082	0.001075	0.001082	0.001032	0.000982	0.001283	0.0012	0.001245	0.001202	0.001221	0.001235	0.001318	0.001181	0.001183	0.000972	0.001181	0.001175	0.001181	0.001074	0.001125	0.001134	0.001001	0.000981	0.001071	0.001128	0.001068	0.000964	0.001104	0.001184	0.001165	0.001207	0.001109
38.733	0.001137	0.001066	0.001294	0.000975	0.001055	0.001137	0.001054	0.001118	0.001333	0.001329	0.001406	0.001259	0.000949	0.001047	0.000928	0.001205	0.001123	0.001086	0.001081	0.001087	0.001039	0.000987	0.001286	0.001202	0.001251	0.001203	0.001228	0.001234	0.001326	0.001187	0.001187	0.000973	0.001182	0.001176	0.001182	0.001075	0.001129	0.001132	0.001007	0.000989	0.001077	0.001132	0.001073	0.000968	0.001106	0.001189	0.001166	0.001209	0.00111
38.787	0.001138	0.001074	0.0013	0.000979	0.001061	0.001137	0.001061	0.001126	0.001337	0.001328	0.001409	0.001264	0.000958	0.001048	0.000932	0.001212	0.00112	0.00109	0.001087	0.001091	0.001045	0.000993	0.001289	0.001204	0.001257	0.001205	0.001235	0.001232	0.001334	0.001192	0.001191	0.000975	0.001183	0.001177	0.001184	0.001075	0.001133	0.00113	0.001014	0.000997	0.001084	0.001136	0.001079	0.000972	0.001108	0.001194	0.001166	0.001211	0.001112
38.84	0.001138	0.001081	0.001306	0.000983	0.001067	0.001138	0.001068	0.001134	0.001341	0.001327	0.001413	0.001269	0.000968	0.001049	0.000935	0.001218	0.001118	0.001094	0.001093	0.001095	0.001051	0.000998	0.001291	0.001206	0.001263	0.001206	0.001243	0.001231	0.001341	0.001197	0.001195	0.000976	0.001184	0.001178	0.001186	0.001076	0.001137	0.001128	0.00102	0.001006	0.00109	0.001141	0.001085	0.000975	0.001111	0.001199	0.001166	0.001213	0.001115
38.894	0.001138	0.001088	0.001311	0.000987	0.001073	0.001139	0.001076	0.001141	0.001344	0.001327	0.001416	0.001274	0.000977	0.001049	0.000939	0.001225	0.001115	0.001098	0.001099	0.001099	0.001058	0.001003	0.001292	0.001207	0.001268	0.001208	0.00125	0.00123	0.001348	0.001202	0.0012	0.000978	0.001185	0.001179	0.001188	0.001076	0.001141	0.001126	0.001026	0.001016	0.001097	0.001145	0.00109	0.000979	0.001114	0.001204	0.001166	0.001216	0.001117
38.947	0.001137	0.001096	0.001317	0.000991	0.00108	0.001141	0.001083	0.001148	0.001348	0.001326	0.00142	0.00128	0.000987	0.00105	0.000942	0.001231	0.001113	0.001102	0.001106	0.001102	0.001064	0.001009	0.001293	0.001209	0.001273	0.001209	0.001258	0.001229	0.001355	0.001207	0.001204	0.00098	0.001185	0.00118	0.001189	0.001075	0.001144	0.001123	0.001032	0.001026	0.001103	0.001149	0.001096	0.000982	0.001117	0.001209	0.001166	0.001219	0.00112
39.001	0.001136	0.001103	0.001322	0.000995	0.001086	0.001142	0.001091	0.001155	0.001351	0.001325	0.001423	0.001285	0.000998	0.00105	0.000946	0.001238	0.001112	0.001106	0.001112	0.001105	0.00107	0.001014	0.001294	0.00121	0.001278	0.001211	0.001265	0.001228	0.001361	0.001211	0.001208	0.000982	0.001186	0.001181	0.001191	0.001075	0.001148	0.001121	0.001039	0.001036	0.00111	0.001153	0.001103	0.000986	0.00112	0.001214	0.001166	0.001221	0.001123
39.054	0.001134	0.001111	0.001327	0.001	0.001093	0.001144	0.001098	0.001162	0.001355	0.001325	0.001426	0.00129	0.001008	0.00105	0.000949	0.001244	0.00111	0.00111	0.001118	0.001107	0.001076	0.001019	0.001294	0.001212	0.001283	0.001212	0.001272	0.001228	0.001367	0.001216	0.001212	0.000985	0.001187	0.001183	0.001193	0.001074	0.001152	0.001118	0.001045	0.001047	0.001116	0.001157	0.001109	0.00099	0.001124	0.001219	0.001166	0.001224	0.001126
39.108	0.001132	0.001118	0.001331	0.001004	0.001099	0.001146	0.001106	0.001168	0.001359	0.001324	0.00143	0.001296	0.001018	0.00105	0.000953	0.00125	0.001109	0.001114	0.001124	0.001109	0.001081	0.001025	0.001294	0.001213	0.001287	0.001213	0.001278	0.001228	0.001372	0.001219	0.001216	0.000987	0.001188	0.001184	0.001195	0.001074	0.001156	0.001116	0.001051	0.001058	0.001122	0.001161	0.001115	0.000993	0.001128	0.001224	0.001165	0.001227	0.001129
39.161	0.001129	0.001126	0.001335	0.001009	0.001106	0.001148	0.001114	0.001174	0.001362	0.001324	0.001433	0.001302	0.001028	0.001049	0.000956	0.001256	0.001107	0.001119	0.00113	0.00111	0.001087	0.00103	0.001293	0.001215	0.001291	0.001215	0.001285	0.001228	0.001377	0.001223	0.00122	0.00099	0.001189	0.001186	0.001197	0.001073	0.00116	0.001114	0.001056	0.00107	0.001128	0.001165	0.001121	0.000997	0.001133	0.001228	0.001165	0.00123	0.001133
39.215	0.001127	0.001133	0.001339	0.001014	0.001113	0.00115	0.001121	0.00118	0.001365	0.001323	0.001436	0.001307	0.001039	0.001049	0.000959	0.001262	0.001106	0.001123	0.001136	0.001111	0.001092	0.001035	0.001292	0.001217	0.001295	0.001216	0.001291	0.001228	0.001382	0.001226	0.001224	0.000993	0.001191	0.001188	0.001199	0.001072	0.001164	0.001112	0.001062	0.001082	0.001134	0.001168	0.001128	0.001001	0.001138	0.001233	0.001165	0.001233	0.001137
39.269	0.001123	0.00114	0.001342	0.001019	0.00112	0.001152	0.001129	0.001185	0.001369	0.001323	0.001439	0.001313	0.001049	0.001049	0.000963	0.001268	0.001106	0.001129	0.001142	0.001112	0.001096	0.00104	0.001291	0.001219	0.001299	0.001217	0.001297	0.001229	0.001386	0.001229	0.001229	0.000996	0.001192	0.001191	0.001201	0.001072	0.001168	0.00111	0.001068	0.001095	0.00114	0.001172	0.001134	0.001006	0.001142	0.001237	0.001165	0.001236	0.001141
39.322	0.00112	0.001147	0.001345	0.001024	0.001127	0.001155	0.001136	0.001189	0.001372	0.001323	0.001442	0.001319	0.001059	0.001048	0.000966	0.001273	0.001105	0.001134	0.001148	0.001112	0.001101	0.001045	0.001289	0.001222	0.001303	0.001219	0.001303	0.00123	0.001389	0.001231	0.001233	0.000999	0.001194	0.001193	0.001203	0.001071	0.001172	0.001109	0.001074	0.001108	0.001146	0.001175	0.00114	0.001011	0.001148	0.001241	0.001165	0.001239	0.001146
39.376	0.001116	0.001153	0.001347	0.001029	0.001134	0.001157	0.001144	0.001194	0.001376	0.001323	0.001445	0.001325	0.001069	0.001048	0.000969	0.001279	0.001105	0.00114	0.001154	0.001113	0.001105	0.00105	0.001287	0.001224	0.001307	0.00122	0.001308	0.001231	0.001392	0.001233	0.001237	0.001002	0.001196	0.001197	0.001206	0.001071	0.001176	0.001108	0.00108	0.001122	0.001151	0.001178	0.001147	0.001016	0.001153	0.001245	0.001165	0.001241	0.00115
39.429	0.001113	0.001159	0.001349	0.001035	0.001142	0.00116	0.001151	0.001198	0.001379	0.001323	0.001448	0.001331	0.001079	0.001047	0.000973	0.001284	0.001105	0.001146	0.00116	0.001113	0.001109	0.001055	0.001285	0.001227	0.00131	0.001221	0.001313	0.001233	0.001394	0.001235	0.001242	0.001006	0.001198	0.0012	0.001208	0.00107	0.00118	0.001107	0.001086	0.001136	0.001156	0.001181	0.001153	0.001021	0.001159	0.001249	0.001165	0.001244	0.001155
39.483	0.001109	0.001165	0.00135	0.001041	0.001149	0.001163	0.001159	0.001201	0.001382	0.001323	0.001451	0.001338	0.001088	0.001047	0.000976	0.001289	0.001106	0.001153	0.001165	0.001113	0.001113	0.00106	0.001283	0.00123	0.001314	0.001222	0.001317	0.001235	0.001395	0.001236	0.001247	0.00101	0.001201	0.001204	0.00121	0.00107	0.001185	0.001107	0.001092	0.00115	0.001162	0.001184	0.001159	0.001027	0.001165	0.001253	0.001165	0.001246	0.00116
39.536	0.001105	0.001171	0.001351	0.001047	0.001157	0.001165	0.001166	0.001205	0.001386	0.001324	0.001454	0.001344	0.001097	0.001046	0.000979	0.001294	0.001106	0.00116	0.00117	0.001113	0.001117	0.001064	0.001281	0.001234	0.001318	0.001223	0.001322	0.001237	0.001397	0.001237	0.001251	0.001013	0.001204	0.001208	0.001212	0.00107	0.001189	0.001107	0.001098	0.001164	0.001167	0.001186	0.001164	0.001034	0.001171	0.001257	0.001165	0.001248	0.001165
39.59	0.001101	0.001176	0.001352	0.001053	0.001165	0.001168	0.001173	0.001208	0.001389	0.001324	0.001457	0.00135	0.001105	0.001046	0.000983	0.001299	0.001107	0.001168	0.001176	0.001113	0.00112	0.001069	0.001279	0.001238	0.001322	0.001224	0.001325	0.00124	0.001397	0.001238	0.001256	0.001017	0.001207	0.001212	0.001215	0.001069	0.001194	0.001108	0.001104	0.001179	0.001172	0.001189	0.00117	0.001041	0.001177	0.00126	0.001166	0.00125	0.00117
39.643	0.001097	0.001181	0.001352	0.001059	0.001172	0.001171	0.00118	0.001211	0.001392	0.001325	0.001459	0.001357	0.001114	0.001046	0.000986	0.001304	0.001109	0.001176	0.001181	0.001113	0.001123	0.001073	0.001277	0.001243	0.001327	0.001225	0.001329	0.001243	0.001397	0.001239	0.00126	0.001022	0.00121	0.001217	0.001217	0.001069	0.001198	0.00111	0.00111	0.001194	0.001177	0.001191	0.001175	0.001048	0.001183	0.001264	0.001167	0.001252	0.001175
39.697	0.001093	0.001185	0.001352	0.001065	0.00118	0.001174	0.001186	0.001213	0.001395	0.001325	0.001462	0.001363	0.001121	0.001045	0.000989	0.001308	0.00111	0.001185	0.001185	0.001113	0.001126	0.001078	0.001276	0.001248	0.001331	0.001226	0.001332	0.001246	0.001397	0.00124	0.001265	0.001026	0.001213	0.001223	0.00122	0.001069	0.001203	0.001112	0.001116	0.00121	0.001182	0.001193	0.001181	0.001056	0.00119	0.001267	0.001168	0.001253	0.00118
39.75	0.00109	0.001189	0.001352	0.001071	0.001188	0.001176	0.001193	0.001216	0.001399	0.001326	0.001465	0.00137	0.001128	0.001045	0.000993	0.001312	0.001112	0.001194	0.00119	0.001114	0.001129	0.001082	0.001274	0.001253	0.001335	0.001227	0.001336	0.001249	0.001396	0.001241	0.001269	0.00103	0.001217	0.001229	0.001222	0.00107	0.001208	0.001114	0.001122	0.001226	0.001187	0.001195	0.001185	0.001064	0.001196	0.00127	0.00117	0.001255	0.001186
39.804	0.001086	0.001193	0.001351	0.001078	0.001196	0.001179	0.001199	0.001218	0.001402	0.001327	0.001467	0.001376	0.001135	0.001046	0.000996	0.001316	0.001115	0.001203	0.001194	0.001115	0.001131	0.001087	0.001273	0.001259	0.00134	0.001228	0.001338	0.001252	0.001395	0.001241	0.001273	0.001035	0.001221	0.001235	0.001225	0.00107	0.001213	0.001117	0.001128	0.001241	0.001192	0.001197	0.00119	0.001073	0.001202	0.001273	0.001172	0.001256	0.001191
39.857	0.001083	0.001196	0.001351	0.001085	0.001204	0.001182	0.001205	0.00122	0.001405	0.001329	0.00147	0.001383	0.001141	0.001046	0.001	0.001319	0.001118	0.001213	0.001198	0.001116	0.001134	0.001092	0.001272	0.001265	0.001344	0.001228	0.001341	0.001256	0.001394	0.001242	0.001278	0.001039	0.001225	0.001241	0.001228	0.00107	0.001219	0.001121	0.001135	0.001257	0.001197	0.001199	0.001194	0.001081	0.001209	0.001276	0.001174	0.001256	0.001197
39.911	0.00108	0.001199	0.001349	0.001091	0.001212	0.001184	0.001211	0.001223	0.001408	0.00133	0.001472	0.00139	0.001146	0.001047	0.001003	0.001322	0.001121	0.001223	0.001202	0.001117	0.001137	0.001096	0.001271	0.001271	0.001349	0.001229	0.001344	0.00126	0.001392	0.001243	0.001281	0.001044	0.00123	0.001248	0.001231	0.001071	0.001224	0.001125	0.001141	0.001273	0.001202	0.0012	0.001198	0.00109	0.001215	0.001279	0.001177	0.001257	0.001203
39.964	0.001077	0.001202	0.001348	0.001098	0.00122	0.001187	0.001216	0.001225	0.001411	0.001332	0.001475	0.001397	0.001151	0.001048	0.001007	0.001325	0.001124	0.001233	0.001206	0.001119	0.001139	0.001101	0.001271	0.001278	0.001353	0.00123	0.001346	0.001263	0.00139	0.001243	0.001285	0.001048	0.001235	0.001256	0.001235	0.001071	0.00123	0.001129	0.001147	0.00129	0.001207	0.001202	0.001201	0.0011	0.001221	0.001282	0.00118	0.001258	0.001209
40.018	0.001075	0.001204	0.001347	0.001105	0.001228	0.001189	0.001222	0.001228	0.001414	0.001334	0.001477	0.001403	0.001155	0.001049	0.001011	0.001327	0.001128	0.001244	0.001209	0.001121	0.001142	0.001107	0.001271	0.001286	0.001358	0.00123	0.001348	0.001267	0.001387	0.001244	0.001288	0.001053	0.001239	0.001263	0.001238	0.001072	0.001235	0.001134	0.001153	0.001306	0.001212	0.001204	0.001205	0.001109	0.001228	0.001286	0.001183	0.001258	0.001215
40.071	0.001073	0.001206	0.001345	0.001112	0.001236	0.001192	0.001228	0.00123	0.001417	0.001336	0.001479	0.00141	0.001159	0.001051	0.001014	0.001329	0.001132	0.001255	0.001213	0.001124	0.001145	0.001112	0.001272	0.001294	0.001362	0.001231	0.001351	0.001271	0.001385	0.001246	0.001291	0.001058	0.001244	0.001271	0.001242	0.001073	0.001241	0.00114	0.001159	0.001322	0.001217	0.001206	0.001207	0.001119	0.001234	0.001289	0.001187	0.001258	0.001222
40.125	0.001072	0.001208	0.001344	0.001119	0.001244	0.001194	0.001233	0.001233	0.00142	0.001338	0.001482	0.001417	0.001162	0.001053	0.001018	0.001331	0.001137	0.001266	0.001216	0.001127	0.001148	0.001118	0.001273	0.001302	0.001367	0.001232	0.001353	0.001275	0.001382	0.001247	0.001294	0.001062	0.00125	0.00128	0.001246	0.001074	0.001248	0.001146	0.001166	0.001338	0.001223	0.001208	0.00121	0.001128	0.00124	0.001292	0.001192	0.001259	0.001228
40.178	0.001071	0.00121	0.001342	0.001126	0.001252	0.001196	0.001238	0.001237	0.001422	0.001341	0.001484	0.001424	0.001165	0.001055	0.001022	0.001332	0.001142	0.001278	0.001219	0.00113	0.001152	0.001123	0.001275	0.00131	0.001372	0.001232	0.001355	0.001279	0.001379	0.001249	0.001296	0.001067	0.001255	0.001288	0.00125	0.001075	0.001254	0.001152	0.001172	0.001355	0.001228	0.00121	0.001212	0.001138	0.001245	0.001295	0.001197	0.001259	0.001235
40.232	0.001071	0.001212	0.001341	0.001133	0.001259	0.001198	0.001244	0.00124	0.001425	0.001344	0.001486	0.001431	0.001167	0.001058	0.001025	0.001332	0.001148	0.001289	0.001222	0.001133	0.001156	0.001129	0.001277	0.001319	0.001376	0.001233	0.001358	0.001282	0.001376	0.001251	0.001299	0.001072	0.00126	0.001297	0.001254	0.001076	0.001261	0.001159	0.001178	0.001371	0.001234	0.001213	0.001213	0.001148	0.001251	0.001298	0.001203	0.00126	0.001242
40.285	0.001072	0.001214	0.00134	0.00114	0.001267	0.001201	0.001249	0.001244	0.001428	0.001347	0.001489	0.001437	0.001169	0.001061	0.001029	0.001332	0.001154	0.001301	0.001225	0.001137	0.00116	0.001136	0.00128	0.001328	0.001381	0.001233	0.00136	0.001286	0.001372	0.001254	0.0013	0.001076	0.001266	0.001306	0.001258	0.001078	0.001267	0.001166	0.001184	0.001387	0.00124	0.001215	0.001215	0.001158	0.001256	0.001302	0.001209	0.00126	0.001249
40.339	0.001073	0.001215	0.00134	0.001147	0.001274	0.001203	0.001254	0.001248	0.001431	0.00135	0.001491	0.001444	0.001171	0.001065	0.001033	0.001332	0.001161	0.001312	0.001228	0.001141	0.001165	0.001142	0.001284	0.001337	0.001385	0.001234	0.001363	0.00129	0.001369	0.001257	0.001302	0.001081	0.001272	0.001316	0.001263	0.001079	0.001274	0.001174	0.001191	0.001403	0.001247	0.001219	0.001215	0.001168	0.001262	0.001305	0.001216	0.001261	0.001257
40.393	0.001074	0.001217	0.001339	0.001154	0.001282	0.001205	0.00126	0.001253	0.001434	0.001354	0.001494	0.001451	0.001173	0.001069	0.001037	0.001332	0.001168	0.001324	0.00123	0.001146	0.001171	0.001149	0.001288	0.001347	0.00139	0.001234	0.001366	0.001293	0.001366	0.00126	0.001303	0.001086	0.001278	0.001325	0.001267	0.001081	0.001282	0.001181	0.001197	0.001419	0.001253	0.001222	0.001216	0.001177	0.001267	0.001309	0.001224	0.001262	0.001264
40.446	0.001077	0.001219	0.00134	0.001161	0.001289	0.001207	0.001265	0.001258	0.001437	0.001358	0.001497	0.001458	0.001175	0.001073	0.001041	0.001331	0.001176	0.001336	0.001233	0.00115	0.001176	0.001156	0.001292	0.001356	0.001394	0.001235	0.001369	0.001297	0.001363	0.001264	0.001304	0.001091	0.001284	0.001335	0.001272	0.001083	0.001289	0.001189	0.001204	0.001435	0.00126	0.001226	0.001216	0.001187	0.001272	0.001313	0.001232	0.001263	0.001272
40.5	0.00108	0.001221	0.00134	0.001168	0.001296	0.00121	0.001271	0.001264	0.001439	0.001363	0.001499	0.001465	0.001176	0.001078	0.001045	0.001329	0.001184	0.001347	0.001236	0.001155	0.001183	0.001164	0.001298	0.001366	0.001399	0.001235	0.001372	0.0013	0.001359	0.001269	0.001305	0.001096	0.00129	0.001344	0.001277	0.001085	0.001297	0.001198	0.00121	0.001451	0.001267	0.001231	0.001216	0.001196	0.001277	0.001317	0.00124	0.001265	0.00128
40.553	0.001083	0.001224	0.001342	0.001174	0.001303	0.001212	0.001276	0.001271	0.001442	0.001367	0.001502	0.001471	0.001178	0.001083	0.001049	0.001328	0.001192	0.001359	0.001239	0.001161	0.00119	0.001171	0.001303	0.001376	0.001403	0.001236	0.001375	0.001304	0.001356	0.001274	0.001305	0.001101	0.001296	0.001354	0.001282	0.001088	0.001304	0.001206	0.001216	0.001466	0.001275	0.001236	0.001216	0.001205	0.001281	0.001321	0.001249	0.001267	0.001288
40.607	0.001088	0.001226	0.001343	0.001181	0.001309	0.001215	0.001282	0.001278	0.001445	0.001372	0.001505	0.001478	0.001179	0.001089	0.001053	0.001326	0.001201	0.00137	0.001242	0.001166	0.001197	0.001179	0.001309	0.001386	0.001407	0.001237	0.001378	0.001307	0.001353	0.00128	0.001306	0.001106	0.001302	0.001364	0.001288	0.00109	0.001312	0.001214	0.001223	0.001482	0.001283	0.001241	0.001216	0.001214	0.001286	0.001325	0.001259	0.001269	0.001296
40.66	0.001093	0.001229	0.001346	0.001188	0.001316	0.001218	0.001288	0.001285	0.001448	0.001378	0.001508	0.001485	0.001181	0.001094	0.001058	0.001324	0.001211	0.001381	0.001245	0.001171	0.001206	0.001187	0.001316	0.001396	0.001412	0.001237	0.001382	0.001311	0.001351	0.001286	0.001306	0.001112	0.001308	0.001374	0.001293	0.001093	0.00132	0.001222	0.001229	0.001497	0.00129	0.001247	0.001216	0.001223	0.00129	0.001329	0.001269	0.001271	0.001305
40.714	0.001099	0.001232	0.001349	0.001194	0.001322	0.001221	0.001294	0.001293	0.001451	0.001383	0.001511	0.001492	0.001182	0.001101	0.001062	0.001321	0.001221	0.001392	0.001248	0.001176	0.001214	0.001195	0.001323	0.001405	0.001416	0.001238	0.001385	0.001314	0.001348	0.001292	0.001307	0.001118	0.001314	0.001383	0.001299	0.001096	0.001329	0.001231	0.001235	0.001511	0.001299	0.001253	0.001215	0.001231	0.001295	0.001334	0.00128	0.001274	0.001314
40.767	0.001106	0.001236	0.001352	0.001201	0.001328	0.001224	0.0013	0.001302	0.001454	0.001389	0.001515	0.001498	0.001184	0.001107	0.001067	0.001319	0.001232	0.001402	0.001252	0.001182	0.001224	0.001203	0.00133	0.001415	0.00142	0.001238	0.001389	0.001318	0.001345	0.001299	0.001307	0.001124	0.001321	0.001393	0.001305	0.001099	0.001337	0.001239	0.001242	0.001526	0.001307	0.00126	0.001215	0.00124	0.001299	0.001338	0.001291	0.001278	0.001323
40.821	0.001113	0.00124	0.001356	0.001207	0.001334	0.001228	0.001307	0.001311	0.001457	0.001395	0.001518	0.001505	0.001186	0.001114	0.001072	0.001316	0.001243	0.001412	0.001256	0.001187	0.001233	0.001212	0.001338	0.001425	0.001424	0.001239	0.001393	0.001321	0.001343	0.001307	0.001308	0.001131	0.001327	0.001403	0.001311	0.001103	0.001346	0.001247	0.001248	0.00154	0.001315	0.001267	0.001214	0.001248	0.001303	0.001342	0.001302	0.001282	0.001332
40.874	0.001121	0.001244	0.001361	0.001213	0.00134	0.001231	0.001313	0.001321	0.00146	0.001402	0.001522	0.001511	0.001189	0.001121	0.001077	0.001314	0.001255	0.001423	0.00126	0.001193	0.001244	0.00122	0.001345	0.001434	0.001428	0.001239	0.001397	0.001325	0.001341	0.001315	0.001308	0.001138	0.001334	0.001412	0.001318	0.001106	0.001355	0.001255	0.001254	0.001554	0.001324	0.001275	0.001214	0.001256	0.001308	0.001347	0.001314	0.001286	0.001342
40.928	0.001129	0.001249	0.001367	0.00122	0.001346	0.001235	0.00132	0.001331	0.001463	0.001409	0.001525	0.001518	0.001191	0.001128	0.001082	0.001311	0.001266	0.001432	0.001264	0.001198	0.001255	0.001228	0.001353	0.001444	0.001432	0.00124	0.001401	0.001329	0.001339	0.001323	0.001309	0.001146	0.00134	0.001422	0.001324	0.00111	0.001364	0.001263	0.001261	0.001568	0.001333	0.001283	0.001213	0.001264	0.001312	0.001351	0.001325	0.001291	0.001351
40.981	0.001139	0.001254	0.001373	0.001226	0.001351	0.00124	0.001327	0.001341	0.001466	0.001416	0.001529	0.001524	0.001194	0.001135	0.001087	0.001309	0.001279	0.001442	0.001269	0.001203	0.001266	0.001237	0.001361	0.001453	0.001436	0.001241	0.001406	0.001333	0.001338	0.001332	0.001311	0.001154	0.001347	0.001431	0.001331	0.001114	0.001373	0.001271	0.001267	0.001581	0.001341	0.001291	0.001213	0.001271	0.001316	0.001356	0.001338	0.001296	0.001361
41.035	0.001149	0.00126	0.00138	0.001233	0.001356	0.001244	0.001334	0.001351	0.001469	0.001423	0.001533	0.001531	0.001197	0.001142	0.001093	0.001307	0.001292	0.001451	0.001274	0.001208	0.001277	0.001246	0.001369	0.001462	0.001439	0.001241	0.00141	0.001338	0.001336	0.001341	0.001312	0.001163	0.001354	0.00144	0.001338	0.001119	0.001382	0.001279	0.001273	0.001595	0.00135	0.0013	0.001213	0.001279	0.001321	0.00136	0.00135	0.001302	0.001372
41.088	0.001159	0.001266	0.001387	0.00124	0.001362	0.001249	0.001341	0.001362	0.001473	0.001431	0.001538	0.001537	0.001201	0.00115	0.001099	0.001305	0.001305	0.00146	0.00128	0.001213	0.001289	0.001254	0.001377	0.001471	0.001443	0.001242	0.001415	0.001343	0.001336	0.00135	0.001315	0.001172	0.00136	0.001449	0.001345	0.001123	0.001391	0.001287	0.00128	0.001608	0.001359	0.00131	0.001213	0.001286	0.001325	0.001364	0.001363	0.001309	0.001382
41.142	0.00117	0.001273	0.001395	0.001246	0.001367	0.001255	0.001349	0.001372	0.001476	0.001439	0.001542	0.001544	0.001205	0.001157	0.001105	0.001303	0.001318	0.00147	0.001286	0.001218	0.001301	0.001263	0.001385	0.00148	0.001447	0.001243	0.00142	0.001349	0.001335	0.001359	0.001317	0.001182	0.001367	0.001458	0.001352	0.001128	0.001401	0.001295	0.001286	0.00162	0.001368	0.00132	0.001213	0.001294	0.00133	0.001368	0.001376	0.001316	0.001393
41.195	0.001181	0.00128	0.001404	0.001253	0.001372	0.00126	0.001357	0.001383	0.00148	0.001448	0.001546	0.00155	0.001209	0.001164	0.001111	0.001301	0.001332	0.001479	0.001293	0.001222	0.001314	0.001271	0.001393	0.001489	0.001451	0.001243	0.001425	0.001354	0.001335	0.001369	0.00132	0.001193	0.001375	0.001466	0.00136	0.001133	0.00141	0.001303	0.001292	0.001633	0.001376	0.00133	0.001214	0.001301	0.001335	0.001372	0.001388	0.001323	0.001404
41.249	0.001193	0.001288	0.001414	0.00126	0.001377	0.001266	0.001364	0.001393	0.001484	0.001456	0.001551	0.001557	0.001214	0.001172	0.001117	0.0013	0.001346	0.001488	0.0013	0.001227	0.001326	0.00128	0.001401	0.001498	0.001455	0.001244	0.00143	0.001361	0.001335	0.001379	0.001323	0.001204	0.001382	0.001475	0.001368	0.001138	0.00142	0.001311	0.001299	0.001645	0.001385	0.00134	0.001215	0.001309	0.00134	0.001376	0.001401	0.001331	0.001415
41.302	0.001206	0.001296	0.001423	0.001267	0.001383	0.001273	0.001372	0.001404	0.001488	0.001465	0.001556	0.001563	0.001219	0.001179	0.001124	0.001299	0.00136	0.001497	0.001308	0.001232	0.001339	0.001289	0.001408	0.001507	0.00146	0.001245	0.001435	0.001367	0.001336	0.001388	0.001328	0.001216	0.00139	0.001483	0.001376	0.001144	0.00143	0.001319	0.001305	0.001657	0.001393	0.001351	0.001216	0.001316	0.001346	0.00138	0.001414	0.001339	0.001426
41.356	0.001219	0.001305	0.001434	0.001275	0.001388	0.00128	0.00138	0.001414	0.001492	0.001474	0.001561	0.00157	0.001225	0.001187	0.001132	0.001299	0.001374	0.001506	0.001316	0.001236	0.001352	0.001297	0.001416	0.001515	0.001464	0.001246	0.00144	0.001375	0.001337	0.001398	0.001332	0.001229	0.001397	0.001491	0.001384	0.00115	0.00144	0.001328	0.001312	0.001669	0.001401	0.001362	0.001218	0.001324	0.001351	0.001383	0.001428	0.001348	0.001438
41.409	0.001232	0.001314	0.001445	0.001282	0.001393	0.001288	0.001388	0.001423	0.001496	0.001483	0.001566	0.001576	0.001231	0.001194	0.001139	0.001299	0.001389	0.001515	0.001325	0.001241	0.001364	0.001306	0.001424	0.001524	0.001469	0.001247	0.001445	0.001383	0.001339	0.001408	0.001337	0.001242	0.001406	0.001499	0.001392	0.001156	0.00145	0.001336	0.001318	0.00168	0.00141	0.001373	0.00122	0.001332	0.001357	0.001387	0.001441	0.001357	0.00145
41.463	0.001246	0.001324	0.001456	0.00129	0.001398	0.001296	0.001396	0.001433	0.001501	0.001493	0.001571	0.001583	0.001238	0.001202	0.001147	0.0013	0.001404	0.001524	0.001335	0.001246	0.001377	0.001314	0.001431	0.001532	0.001473	0.001249	0.00145	0.001391	0.001341	0.001418	0.001343	0.001256	0.001414	0.001507	0.001401	0.001163	0.00146	0.001345	0.001324	0.001692	0.001418	0.001384	0.001223	0.001341	0.001364	0.001391	0.001454	0.001367	0.001462
41.517	0.00126	0.001334	0.001468	0.001297	0.001404	0.001305	0.001404	0.001442	0.001506	0.001503	0.001576	0.00159	0.001245	0.001209	0.001156	0.001301	0.001418	0.001534	0.001345	0.001251	0.00139	0.001323	0.001438	0.00154	0.001479	0.00125	0.001455	0.0014	0.001344	0.001428	0.00135	0.001271	0.001422	0.001514	0.001409	0.00117	0.00147	0.001354	0.001331	0.001703	0.001426	0.001395	0.001226	0.001349	0.00137	0.001394	0.001467	0.001377	0.001474
41.57	0.001274	0.001345	0.001481	0.001305	0.001409	0.001315	0.001412	0.00145	0.001511	0.001512	0.001581	0.001596	0.001253	0.001216	0.001164	0.001302	0.001433	0.001544	0.001355	0.001256	0.001402	0.001331	0.001446	0.001548	0.001484	0.001252	0.001461	0.001409	0.001348	0.001437	0.001357	0.001286	0.001431	0.001522	0.001418	0.001177	0.00148	0.001364	0.001337	0.001714	0.001434	0.001406	0.00123	0.001358	0.001377	0.001398	0.00148	0.001387	0.001486
41.624	0.001289	0.001356	0.001493	0.001313	0.001415	0.001324	0.001421	0.001458	0.001516	0.001523	0.001587	0.001603	0.001261	0.001223	0.001174	0.001305	0.001448	0.001554	0.001366	0.001262	0.001414	0.00134	0.001453	0.001556	0.00149	0.001254	0.001466	0.001419	0.001352	0.001447	0.001364	0.001302	0.001441	0.00153	0.001427	0.001184	0.00149	0.001373	0.001343	0.001725	0.001441	0.001417	0.001235	0.001367	0.001384	0.001402	0.001493	0.001397	0.001498
41.677	0.001304	0.001368	0.001506	0.001321	0.001421	0.001335	0.001429	0.001466	0.001521	0.001533	0.001592	0.00161	0.001269	0.001231	0.001183	0.001308	0.001463	0.001564	0.001377	0.001267	0.001427	0.001348	0.00146	0.001564	0.001496	0.001257	0.001472	0.001429	0.001357	0.001456	0.001372	0.001318	0.00145	0.001537	0.001436	0.001192	0.001501	0.001384	0.00135	0.001736	0.001449	0.001428	0.00124	0.001377	0.001392	0.001405	0.001505	0.001408	0.001511
41.731	0.001319	0.00138	0.00152	0.00133	0.001426	0.001346	0.001437	0.001474	0.001527	0.001543	0.001598	0.001616	0.001278	0.001238	0.001193	0.001311	0.001478	0.001575	0.001389	0.001274	0.001439	0.001356	0.001468	0.001572	0.001502	0.001259	0.001477	0.00144	0.001363	0.001465	0.001381	0.001335	0.00146	0.001544	0.001446	0.0012	0.001511	0.001394	0.001356	0.001747	0.001457	0.001439	0.001245	0.001386	0.0014	0.001409	0.001518	0.001419	0.001523
41.784	0.001334	0.001392	0.001533	0.001338	0.001432	0.001358	0.001445	0.001481	0.001533	0.001554	0.001603	0.001623	0.001287	0.001245	0.001204	0.001316	0.001493	0.001586	0.001401	0.001281	0.00145	0.001365	0.001475	0.00158	0.001509	0.001262	0.001483	0.001451	0.001369	0.001475	0.001391	0.001353	0.001471	0.001552	0.001455	0.001208	0.001521	0.001405	0.001362	0.001757	0.001464	0.00145	0.001252	0.001396	0.001408	0.001413	0.001531	0.00143	0.001536
41.838	0.001349	0.001405	0.001547	0.001347	0.001439	0.00137	0.001454	0.001487	0.001539	0.001564	0.001609	0.00163	0.001296	0.001252	0.001214	0.00132	0.001508	0.001598	0.001414	0.001288	0.001462	0.001373	0.001483	0.001588	0.001516	0.001265	0.001489	0.001462	0.001377	0.001484	0.001401	0.001371	0.001481	0.001559	0.001465	0.001217	0.001532	0.001417	0.001369	0.001768	0.001472	0.001461	0.001259	0.001407	0.001417	0.001418	0.001543	0.001442	0.001549
41.891	0.001365	0.001419	0.001561	0.001355	0.001445	0.001382	0.001462	0.001494	0.001545	0.001575	0.001614	0.001637	0.001305	0.001259	0.001225	0.001326	0.001523	0.00161	0.001426	0.001296	0.001474	0.001382	0.001491	0.001596	0.001523	0.001269	0.001496	0.001474	0.001385	0.001493	0.001412	0.00139	0.001492	0.001567	0.001475	0.001225	0.001542	0.001429	0.001375	0.001779	0.001479	0.001472	0.001266	0.001417	0.001426	0.001422	0.001556	0.001453	0.001561
41.945	0.00138	0.001433	0.001575	0.001364	0.001451	0.001395	0.00147	0.0015	0.001552	0.001586	0.00162	0.001644	0.001315	0.001265	0.001237	0.001332	0.001538	0.001622	0.001439	0.001305	0.001485	0.00139	0.001499	0.001605	0.00153	0.001273	0.001502	0.001486	0.001394	0.001501	0.001423	0.00141	0.001503	0.001574	0.001485	0.001234	0.001553	0.001442	0.001382	0.001789	0.001487	0.001483	0.001274	0.001428	0.001435	0.001427	0.001568	0.001465	0.001574
41.998	0.001396	0.001447	0.00159	0.001373	0.001458	0.001409	0.001479	0.001506	0.001559	0.001597	0.001626	0.001651	0.001325	0.001272	0.001248	0.001339	0.001553	0.001635	0.001452	0.001314	0.001496	0.001399	0.001508	0.001613	0.001538	0.001277	0.001509	0.001498	0.001404	0.00151	0.001435	0.001429	0.001515	0.001582	0.001496	0.001243	0.001564	0.001456	0.001388	0.0018	0.001494	0.001493	0.001283	0.001439	0.001445	0.001433	0.00158	0.001477	0.001587
42.052	0.001411	0.001462	0.001604	0.001382	0.001465	0.001423	0.001487	0.001512	0.001566	0.001607	0.001631	0.001659	0.001335	0.00128	0.00126	0.001346	0.001568	0.001649	0.001465	0.001324	0.001507	0.001408	0.001517	0.001622	0.001547	0.001281	0.001516	0.001511	0.001415	0.001519	0.001447	0.00145	0.001527	0.001589	0.001507	0.001253	0.001575	0.00147	0.001395	0.00181	0.001502	0.001503	0.001292	0.001451	0.001455	0.001439	0.001593	0.001489	0.0016
42.105	0.001427	0.001478	0.001618	0.001391	0.001472	0.001438	0.001496	0.001517	0.001573	0.001618	0.001637	0.001666	0.001345	0.001287	0.001271	0.001354	0.001584	0.001663	0.001479	0.001335	0.001518	0.001417	0.001526	0.001631	0.001556	0.001286	0.001523	0.001524	0.001426	0.001528	0.001461	0.001471	0.001539	0.001597	0.001518	0.001262	0.001586	0.001485	0.001402	0.001821	0.001509	0.001514	0.001302	0.001463	0.001466	0.001445	0.001605	0.001501	0.001613
42.159	0.001443	0.001493	0.001633	0.0014	0.001479	0.001453	0.001505	0.001523	0.001581	0.001629	0.001643	0.001673	0.001355	0.001294	0.001283	0.001362	0.001599	0.001677	0.001492	0.001347	0.001528	0.001427	0.001536	0.00164	0.001565	0.001291	0.00153	0.001537	0.001439	0.001537	0.001474	0.001492	0.001552	0.001604	0.001529	0.001272	0.001597	0.0015	0.001408	0.001831	0.001517	0.001524	0.001312	0.001475	0.001477	0.001453	0.001617	0.001513	0.001625
42.212	0.001459	0.00151	0.001647	0.001409	0.001486	0.001468	0.001513	0.001529	0.001589	0.001641	0.001649	0.001681	0.001366	0.001301	0.001296	0.001371	0.001614	0.001692	0.001506	0.001359	0.001539	0.001436	0.001546	0.00165	0.001574	0.001296	0.001539	0.00155	0.001452	0.001546	0.001489	0.001514	0.001565	0.001612	0.001541	0.001282	0.001608	0.001516	0.001415	0.001842	0.001525	0.001534	0.001322	0.001487	0.001488	0.00146	0.001629	0.001525	0.001638
42.266	0.001474	0.001527	0.001662	0.001419	0.001494	0.001484	0.001522	0.001534	0.001597	0.001652	0.001655	0.001689	0.001376	0.001309	0.001308	0.00138	0.00163	0.001707	0.00152	0.001372	0.001549	0.001446	0.001556	0.00166	0.001584	0.001302	0.001547	0.001563	0.001466	0.001555	0.001503	0.001536	0.001579	0.00162	0.001553	0.001293	0.00162	0.001533	0.001422	0.001852	0.001533	0.001544	0.001333	0.0015	0.0015	0.001469	0.001642	0.001537	0.001651
42.319	0.00149	0.001544	0.001677	0.001428	0.001502	0.0015	0.001531	0.00154	0.001606	0.001663	0.001661	0.001697	0.001386	0.001317	0.00132	0.00139	0.001645	0.001723	0.001533	0.001386	0.001559	0.001456	0.001567	0.001671	0.001594	0.001307	0.001556	0.001576	0.001481	0.001564	0.001519	0.001558	0.001592	0.001628	0.001565	0.001303	0.001632	0.001551	0.001429	0.001863	0.001542	0.001554	0.001345	0.001513	0.001511	0.001478	0.001654	0.00155	0.001664
42.373	0.001506	0.001561	0.001691	0.001438	0.00151	0.001517	0.001541	0.001546	0.001615	0.001674	0.001666	0.001705	0.001396	0.001325	0.001333	0.0014	0.001661	0.001739	0.001547	0.001401	0.001569	0.001466	0.001579	0.001682	0.001604	0.001314	0.001565	0.001589	0.001496	0.001574	0.001534	0.001581	0.001606	0.001636	0.001578	0.001314	0.001644	0.001569	0.001436	0.001873	0.00155	0.001564	0.001356	0.001526	0.001523	0.001488	0.001666	0.001562	0.001676
42.426	0.001522	0.001579	0.001706	0.001449	0.001518	0.001533	0.00155	0.001553	0.001624	0.001685	0.001672	0.001713	0.001406	0.001333	0.001345	0.001411	0.001677	0.001755	0.001561	0.001416	0.00158	0.001476	0.001591	0.001693	0.001615	0.00132	0.001575	0.001603	0.001512	0.001584	0.00155	0.001604	0.001621	0.001644	0.001591	0.001325	0.001657	0.001587	0.001443	0.001883	0.00156	0.001574	0.001368	0.001539	0.001535	0.001498	0.001679	0.001574	0.001689
42.48	0.001538	0.001597	0.001721	0.001459	0.001526	0.00155	0.00156	0.00156	0.001633	0.001696	0.001678	0.001722	0.001416	0.001342	0.001358	0.001422	0.001692	0.001772	0.001575	0.001432	0.00159	0.001487	0.001603	0.001705	0.001626	0.001327	0.001585	0.001616	0.001529	0.001595	0.001567	0.001627	0.001636	0.001652	0.001604	0.001336	0.001669	0.001606	0.00145	0.001894	0.001569	0.001584	0.001381	0.001552	0.001547	0.00151	0.001692	0.001587	0.001702
42.533	0.001554	0.001615	0.001735	0.00147	0.001534	0.001568	0.001569	0.001567	0.001643	0.001708	0.001684	0.00173	0.001426	0.001351	0.00137	0.001433	0.001708	0.001789	0.001589	0.001449	0.0016	0.001498	0.001617	0.001718	0.001638	0.001334	0.001596	0.00163	0.001546	0.001606	0.001584	0.001651	0.001651	0.00166	0.001618	0.001348	0.001683	0.001626	0.001457	0.001904	0.00158	0.001594	0.001393	0.001565	0.00156	0.001522	0.001705	0.001599	0.001714
42.587	0.00157	0.001634	0.00175	0.001481	0.001543	0.001585	0.001579	0.001575	0.001653	0.001719	0.001691	0.001739	0.001436	0.00136	0.001383	0.001445	0.001724	0.001807	0.001603	0.001466	0.00161	0.001509	0.00163	0.00173	0.00165	0.001342	0.001608	0.001643	0.001564	0.001617	0.001601	0.001675	0.001666	0.001668	0.001632	0.00136	0.001697	0.001646	0.001465	0.001914	0.00159	0.001604	0.001406	0.001578	0.001572	0.001535	0.001718	0.001612	0.001727
42.64	0.001587	0.001653	0.001765	0.001493	0.001552	0.001602	0.001589	0.001584	0.001663	0.00173	0.001697	0.001749	0.001446	0.001369	0.001396	0.001457	0.00174	0.001825	0.001617	0.001484	0.001621	0.001521	0.001645	0.001743	0.001662	0.001349	0.001619	0.001657	0.001582	0.001629	0.001619	0.001699	0.001682	0.001677	0.001647	0.001372	0.001711	0.001666	0.001472	0.001924	0.001602	0.001614	0.001419	0.001592	0.001584	0.001549	0.001731	0.001624	0.001739
42.694	0.001603	0.001671	0.00178	0.001506	0.001561	0.00162	0.0016	0.001593	0.001674	0.001741	0.001703	0.001758	0.001455	0.001379	0.001409	0.00147	0.001756	0.001843	0.001631	0.001503	0.001632	0.001533	0.00166	0.001757	0.001674	0.001357	0.001632	0.00167	0.001601	0.001642	0.001637	0.001723	0.001698	0.001685	0.001662	0.001385	0.001725	0.001687	0.001479	0.001934	0.001614	0.001625	0.001433	0.001605	0.001597	0.001564	0.001744	0.001637	0.001752
42.748	0.00162	0.00169	0.001796	0.001519	0.00157	0.001637	0.00161	0.001603	0.001685	0.001753	0.00171	0.001768	0.001465	0.001389	0.001422	0.001482	0.001773	0.001861	0.001645	0.001521	0.001643	0.001545	0.001675	0.001771	0.001687	0.001366	0.001645	0.001684	0.001621	0.001655	0.001655	0.001748	0.001714	0.001694	0.001677	0.001398	0.001741	0.001708	0.001486	0.001944	0.001626	0.001636	0.001447	0.001618	0.001609	0.00158	0.001758	0.00165	0.001764
42.801	0.001637	0.00171	0.001811	0.001532	0.00158	0.001655	0.001621	0.001613	0.001696	0.001764	0.001716	0.001778	0.001474	0.0014	0.001434	0.001495	0.001789	0.001879	0.00166	0.001541	0.001654	0.001557	0.001691	0.001785	0.0017	0.001374	0.001658	0.001698	0.00164	0.001668	0.001673	0.001773	0.00173	0.001703	0.001693	0.001412	0.001756	0.00173	0.001494	0.001954	0.001639	0.001647	0.001461	0.001632	0.001621	0.001596	0.001772	0.001663	0.001776
42.855	0.001654	0.001729	0.001827	0.001547	0.00159	0.001673	0.001632	0.001625	0.001707	0.001776	0.001723	0.001788	0.001484	0.00141	0.001447	0.001508	0.001806	0.001898	0.001674	0.00156	0.001666	0.00157	0.001708	0.0018	0.001713	0.001383	0.001672	0.001712	0.00166	0.001683	0.001692	0.001797	0.001747	0.001712	0.00171	0.001425	0.001772	0.001751	0.001501	0.001963	0.001653	0.001659	0.001476	0.001645	0.001633	0.001613	0.001786	0.001677	0.001788
42.908	0.001672	0.001748	0.001842	0.001562	0.0016	0.00169	0.001644	0.001637	0.001719	0.001787	0.00173	0.001799	0.001493	0.001421	0.00146	0.001522	0.001822	0.001917	0.001689	0.00158	0.001677	0.001583	0.001725	0.001815	0.001727	0.001392	0.001687	0.001726	0.001681	0.001698	0.001711	0.001822	0.001764	0.001721	0.001727	0.00144	0.001789	0.001773	0.001509	0.001973	0.001668	0.001671	0.001491	0.001658	0.001646	0.001632	0.001801	0.00169	0.001801
42.962	0.00169	0.001767	0.001858	0.001578	0.001611	0.001708	0.001655	0.00165	0.001731	0.001798	0.001737	0.00181	0.001503	0.001433	0.001473	0.001535	0.001839	0.001936	0.001703	0.0016	0.00169	0.001596	0.001742	0.001831	0.001741	0.001402	0.001702	0.00174	0.001701	0.001713	0.00173	0.001847	0.001781	0.001731	0.001744	0.001455	0.001805	0.001795	0.001516	0.001982	0.001683	0.001683	0.001507	0.001672	0.001658	0.00165	0.001815	0.001704	0.001813
43.015	0.001708	0.001786	0.001875	0.001595	0.001622	0.001725	0.001667	0.001664	0.001744	0.00181	0.001744	0.001822	0.001513	0.001444	0.001486	0.001549	0.001856	0.001954	0.001718	0.001621	0.001702	0.00161	0.00176	0.001846	0.001755	0.001411	0.001718	0.001754	0.001722	0.001729	0.001749	0.001872	0.001798	0.001741	0.001762	0.00147	0.001823	0.001817	0.001524	0.001992	0.0017	0.001696	0.001523	0.001685	0.00167	0.00167	0.00183	0.001718	0.001825
43.069	0.001726	0.001806	0.001892	0.001612	0.001633	0.001742	0.00168	0.001678	0.001757	0.001822	0.001751	0.001833	0.001523	0.001456	0.001499	0.001563	0.001874	0.001973	0.001734	0.001641	0.001715	0.001624	0.001779	0.001862	0.001769	0.001421	0.001734	0.001769	0.001744	0.001746	0.001769	0.001898	0.001815	0.001751	0.001781	0.001485	0.00184	0.001839	0.001531	0.002001	0.001717	0.001709	0.00154	0.001698	0.001682	0.00169	0.001845	0.001733	0.001837
43.122	0.001744	0.001825	0.001909	0.001631	0.001645	0.00176	0.001692	0.001694	0.00177	0.001833	0.001758	0.001846	0.001533	0.001469	0.001512	0.001578	0.001891	0.001992	0.001749	0.001662	0.001728	0.001638	0.001798	0.001879	0.001784	0.001431	0.00175	0.001784	0.001765	0.001763	0.001789	0.001923	0.001833	0.001762	0.0018	0.001501	0.001858	0.001861	0.001539	0.00201	0.001734	0.001723	0.001557	0.001711	0.001695	0.00171	0.001861	0.001748	0.00185
43.176	0.001763	0.001844	0.001926	0.001651	0.001657	0.001777	0.001705	0.00171	0.001783	0.001845	0.001766	0.001858	0.001543	0.001481	0.001525	0.001593	0.001909	0.002011	0.001765	0.001683	0.001742	0.001652	0.001817	0.001895	0.001799	0.001441	0.001767	0.001799	0.001786	0.001781	0.001809	0.001948	0.001851	0.001773	0.00182	0.001518	0.001876	0.001883	0.001547	0.002019	0.001753	0.001738	0.001575	0.001725	0.001707	0.001732	0.001877	0.001763	0.001862
43.229	0.001782	0.001863	0.001944	0.001671	0.00167	0.001794	0.001718	0.001727	0.001797	0.001857	0.001774	0.001871	0.001554	0.001494	0.001539	0.001608	0.001927	0.00203	0.001781	0.001703	0.001756	0.001667	0.001836	0.001912	0.001814	0.001452	0.001785	0.001814	0.001808	0.0018	0.001829	0.001974	0.001869	0.001784	0.00184	0.001535	0.001895	0.001905	0.001555	0.002029	0.001772	0.001754	0.001594	0.001738	0.00172	0.001753	0.001893	0.001779	0.001875
43.283	0.001801	0.001882	0.001962	0.001693	0.001683	0.001811	0.001732	0.001744	0.001812	0.001868	0.001781	0.001884	0.001566	0.001508	0.001552	0.001623	0.001945	0.002048	0.001797	0.001724	0.00177	0.001682	0.001856	0.001928	0.00183	0.001462	0.001802	0.00183	0.00183	0.001819	0.001849	0.001999	0.001887	0.001796	0.001861	0.001553	0.001914	0.001927	0.001563	0.002038	0.001791	0.00177	0.001613	0.001751	0.001733	0.001775	0.001909	0.001796	0.001888
43.336	0.001821	0.001901	0.00198	0.001716	0.001697	0.001828	0.001746	0.001762	0.001826	0.00188	0.00179	0.001898	0.001577	0.001522	0.001566	0.001639	0.001964	0.002067	0.001813	0.001745	0.001785	0.001697	0.001875	0.001945	0.001845	0.001473	0.00182	0.001846	0.001852	0.001839	0.00187	0.002025	0.001905	0.001808	0.001882	0.001571	0.001932	0.001949	0.001572	0.002047	0.001812	0.001786	0.001634	0.001765	0.001746	0.001798	0.001926	0.001813	0.001901
43.39	0.00184	0.00192	0.001999	0.00174	0.001711	0.001845	0.00176	0.001781	0.001841	0.001892	0.001798	0.001912	0.001589	0.001536	0.00158	0.001655	0.001982	0.002086	0.00183	0.001766	0.0018	0.001713	0.001895	0.001962	0.001861	0.001484	0.001839	0.001863	0.001874	0.001859	0.001891	0.00205	0.001924	0.001821	0.001904	0.001589	0.001951	0.001971	0.001581	0.002057	0.001833	0.001804	0.001655	0.001778	0.00176	0.001821	0.001942	0.00183	0.001914
43.443	0.00186	0.001939	0.002018	0.001764	0.001726	0.001862	0.001775	0.0018	0.001857	0.001903	0.001806	0.001926	0.001602	0.00155	0.001594	0.001672	0.002001	0.002105	0.001847	0.001786	0.001816	0.001729	0.001915	0.001979	0.001878	0.001496	0.001857	0.00188	0.001897	0.00188	0.001912	0.002076	0.001942	0.001834	0.001926	0.001609	0.001971	0.001993	0.00159	0.002067	0.001854	0.001822	0.001677	0.001792	0.001775	0.001844	0.00196	0.001848	0.001928
43.497	0.00188	0.001958	0.002038	0.00179	0.001741	0.00188	0.00179	0.00182	0.001872	0.001915	0.001815	0.001941	0.001615	0.001565	0.001608	0.001688	0.002021	0.002123	0.001864	0.001807	0.001832	0.001745	0.001936	0.001996	0.001894	0.001507	0.001876	0.001898	0.001919	0.001901	0.001933	0.002101	0.001961	0.001848	0.001949	0.001628	0.00199	0.002015	0.0016	0.002077	0.001877	0.001841	0.0017	0.001806	0.001789	0.001868	0.001977	0.001867	0.001942
43.55	0.0019	0.001977	0.002058	0.001817	0.001757	0.001897	0.001805	0.00184	0.001888	0.001927	0.001824	0.001956	0.001629	0.00158	0.001623	0.001706	0.002041	0.002142	0.001882	0.001827	0.001848	0.001761	0.001956	0.002013	0.001911	0.001519	0.001895	0.001916	0.001942	0.001923	0.001955	0.002126	0.00198	0.001863	0.001972	0.001649	0.002009	0.002036	0.00161	0.002088	0.001899	0.001861	0.001724	0.001819	0.001805	0.001892	0.001994	0.001886	0.001956
43.604	0.00192	0.001996	0.002079	0.001844	0.001774	0.001914	0.001821	0.00186	0.001905	0.001939	0.001834	0.001971	0.001644	0.001596	0.001638	0.001723	0.002061	0.002161	0.0019	0.001848	0.001865	0.001778	0.001976	0.00203	0.001928	0.001532	0.001914	0.001935	0.001965	0.001945	0.001977	0.002151	0.001999	0.001878	0.001995	0.001669	0.002029	0.002058	0.00162	0.002098	0.001922	0.001881	0.001749	0.001834	0.001821	0.001916	0.002012	0.001905	0.001971
43.657	0.00194	0.002016	0.0021	0.001873	0.001792	0.001931	0.001837	0.001881	0.001921	0.001951	0.001843	0.001987	0.001659	0.001612	0.001653	0.001741	0.002081	0.00218	0.001918	0.001868	0.001882	0.001795	0.001996	0.002047	0.001946	0.001544	0.001933	0.001954	0.001988	0.001968	0.001999	0.002176	0.002019	0.001894	0.002019	0.001691	0.002048	0.002079	0.001631	0.00211	0.001946	0.001902	0.001775	0.001848	0.001838	0.00194	0.00203	0.001925	0.001986
43.711	0.001961	0.002035	0.002121	0.001902	0.00181	0.001949	0.001853	0.001902	0.001939	0.001962	0.001853	0.002003	0.001675	0.001628	0.001669	0.001759	0.002102	0.002199	0.001937	0.001889	0.0019	0.001812	0.002016	0.002064	0.001963	0.001557	0.001953	0.001973	0.002011	0.001991	0.002021	0.002201	0.002039	0.00191	0.002043	0.001713	0.002068	0.002101	0.001643	0.002121	0.001969	0.001924	0.001801	0.001862	0.001856	0.001965	0.002048	0.001946	0.002001
43.764	0.001981	0.002055	0.002143	0.001933	0.00183	0.001966	0.00187	0.001923	0.001956	0.001974	0.001864	0.00202	0.001691	0.001645	0.001685	0.001778	0.002123	0.002218	0.001956	0.001909	0.001918	0.00183	0.002036	0.002081	0.001982	0.001571	0.001972	0.001993	0.002034	0.002015	0.002044	0.002226	0.002059	0.001927	0.002067	0.001735	0.002088	0.002122	0.001655	0.002134	0.001993	0.001947	0.001829	0.001877	0.001875	0.001989	0.002067	0.001967	0.002017
43.818	0.002001	0.002074	0.002165	0.001964	0.00185	0.001984	0.001887	0.001944	0.001974	0.001986	0.001874	0.002036	0.001708	0.001663	0.001702	0.001797	0.002145	0.002238	0.001975	0.001929	0.001936	0.001848	0.002056	0.002099	0.002	0.001585	0.001992	0.002014	0.002058	0.002038	0.002067	0.002251	0.00208	0.001944	0.002092	0.001758	0.002108	0.002143	0.001668	0.002147	0.002017	0.00197	0.001858	0.001892	0.001895	0.002015	0.002086	0.001988	0.002034
43.872	0.002021	0.002094	0.002187	0.001996	0.00187	0.002001	0.001904	0.001966	0.001992	0.001998	0.001885	0.002054	0.001726	0.001681	0.001718	0.001816	0.002167	0.002257	0.001994	0.001949	0.001955	0.001867	0.002076	0.002116	0.002019	0.0016	0.002012	0.002035	0.002082	0.002063	0.00209	0.002276	0.0021	0.001963	0.002117	0.001782	0.002128	0.002165	0.001682	0.00216	0.002042	0.001993	0.001888	0.001908	0.001916	0.00204	0.002104	0.00201	0.002051
43.925	0.002042	0.002114	0.00221	0.002028	0.001892	0.002019	0.001922	0.001988	0.002011	0.00201	0.001897	0.002071	0.001745	0.001699	0.001736	0.001835	0.00219	0.002277	0.002014	0.00197	0.001973	0.001885	0.002095	0.002133	0.002039	0.001616	0.002031	0.002056	0.002106	0.002087	0.002113	0.002301	0.002121	0.001982	0.002142	0.001806	0.002148	0.002186	0.001697	0.002174	0.002066	0.002017	0.001919	0.001923	0.001937	0.002066	0.002123	0.002033	0.002069
43.979	0.002062	0.002135	0.002233	0.002061	0.001914	0.002038	0.00194	0.002009	0.00203	0.002022	0.001908	0.002089	0.001764	0.001717	0.001753	0.001855	0.002213	0.002296	0.002034	0.00199	0.001993	0.001905	0.002115	0.00215	0.002059	0.001632	0.002051	0.002078	0.00213	0.002112	0.002137	0.002325	0.002143	0.002001	0.002167	0.00183	0.002168	0.002207	0.001712	0.002189	0.00209	0.002042	0.001951	0.00194	0.00196	0.002091	0.002142	0.002055	0.002087
44.032	0.002082	0.002156	0.002256	0.002095	0.001937	0.002056	0.001959	0.002031	0.002049	0.002034	0.00192	0.002107	0.001784	0.001736	0.001771	0.001875	0.002237	0.002316	0.002054	0.00201	0.002012	0.001924	0.002134	0.002168	0.002079	0.001649	0.002072	0.0021	0.002154	0.002137	0.002161	0.00235	0.002165	0.002021	0.002193	0.001855	0.002189	0.002229	0.001729	0.002205	0.002115	0.002067	0.001984	0.001956	0.001984	0.002118	0.002162	0.002078	0.002105
44.086	0.002102	0.002177	0.00228	0.00213	0.001961	0.002075	0.001978	0.002053	0.002069	0.002046	0.001933	0.002125	0.001805	0.001756	0.001789	0.001896	0.002261	0.002337	0.002074	0.00203	0.002031	0.001945	0.002153	0.002185	0.0021	0.001666	0.002092	0.002123	0.002179	0.002162	0.002186	0.002375	0.002187	0.002042	0.002219	0.001881	0.00221	0.00225	0.001746	0.002222	0.00214	0.002093	0.002018	0.001974	0.00201	0.002144	0.002181	0.002102	0.002125
44.139	0.002122	0.002198	0.002303	0.002164	0.001986	0.002094	0.001998	0.002075	0.002089	0.002058	0.001946	0.002144	0.001826	0.001776	0.001808	0.001916	0.002286	0.002357	0.002095	0.00205	0.002051	0.001965	0.002172	0.002203	0.002122	0.001684	0.002112	0.002146	0.002204	0.002188	0.002211	0.002399	0.002209	0.002064	0.002244	0.001906	0.00223	0.002272	0.001764	0.002239	0.002164	0.002119	0.002053	0.001991	0.002036	0.002171	0.002201	0.002125	0.002144
44.193	0.002142	0.00222	0.002327	0.0022	0.002012	0.002114	0.002018	0.002096	0.002109	0.002071	0.001959	0.002163	0.001848	0.001796	0.001826	0.001937	0.002311	0.002378	0.002116	0.002071	0.002071	0.001986	0.002191	0.002222	0.002144	0.001703	0.002133	0.002169	0.002229	0.002213	0.002236	0.002424	0.002232	0.002086	0.00227	0.001932	0.002252	0.002294	0.001783	0.002257	0.002189	0.002145	0.002089	0.00201	0.002063	0.002198	0.002221	0.002149	0.002165
44.246	0.002162	0.002243	0.002351	0.002236	0.002038	0.002134	0.002038	0.002118	0.00213	0.002083	0.001973	0.002182	0.00187	0.001816	0.001845	0.001958	0.002336	0.0024	0.002137	0.002092	0.002091	0.002007	0.002209	0.00224	0.002166	0.001723	0.002154	0.002192	0.002255	0.002239	0.002262	0.002449	0.002255	0.002108	0.002297	0.001958	0.002273	0.002316	0.001804	0.002277	0.002214	0.002172	0.002125	0.002029	0.002092	0.002225	0.00224	0.002173	0.002186
44.3	0.002182	0.002265	0.002375	0.002272	0.002065	0.002154	0.002059	0.00214	0.002151	0.002096	0.001987	0.002202	0.001893	0.001838	0.001864	0.001979	0.002362	0.002422	0.002158	0.002113	0.002112	0.002029	0.002228	0.002259	0.00219	0.001744	0.002175	0.002216	0.002281	0.002266	0.002287	0.002474	0.002279	0.002131	0.002323	0.001985	0.002295	0.002338	0.001825	0.002297	0.002238	0.002199	0.002163	0.002048	0.002121	0.002252	0.002261	0.002197	0.002207
44.353	0.002201	0.002288	0.002399	0.002308	0.002092	0.002175	0.00208	0.002162	0.002173	0.002109	0.002002	0.002222	0.001916	0.001859	0.001884	0.002001	0.002388	0.002444	0.00218	0.002134	0.002132	0.002051	0.002247	0.002278	0.002214	0.001765	0.002197	0.00224	0.002307	0.002292	0.002314	0.002499	0.002303	0.002155	0.00235	0.002011	0.002317	0.002361	0.001847	0.002318	0.002263	0.002226	0.0022	0.002069	0.002151	0.00228	0.002281	0.002221	0.002229
44.407	0.002221	0.002312	0.002424	0.002345	0.00212	0.002196	0.002102	0.002184	0.002195	0.002123	0.002017	0.002243	0.001939	0.001881	0.001903	0.002022	0.002415	0.002467	0.002202	0.002155	0.002153	0.002073	0.002265	0.002298	0.002238	0.001788	0.002219	0.002264	0.002333	0.002319	0.00234	0.002524	0.002327	0.002179	0.002376	0.002038	0.00234	0.002384	0.00187	0.00234	0.002288	0.002253	0.002239	0.002089	0.002183	0.002308	0.002301	0.002245	0.002252
44.46	0.002241	0.002336	0.002448	0.002382	0.002149	0.002217	0.002125	0.002206	0.002217	0.002136	0.002032	0.002263	0.001963	0.001903	0.001923	0.002044	0.002441	0.00249	0.002224	0.002178	0.002173	0.002096	0.002284	0.002319	0.002264	0.001811	0.002242	0.002288	0.00236	0.002346	0.002367	0.002549	0.002351	0.002204	0.002403	0.002065	0.002363	0.002407	0.001894	0.002363	0.002312	0.002281	0.002278	0.002111	0.002215	0.002336	0.002321	0.002269	0.002275
44.514	0.002261	0.00236	0.002473	0.002419	0.002179	0.002239	0.002147	0.002228	0.00224	0.00215	0.002048	0.002284	0.001987	0.001925	0.001943	0.002066	0.002468	0.002514	0.002246	0.0022	0.002194	0.002119	0.002303	0.00234	0.00229	0.001835	0.002265	0.002312	0.002387	0.002373	0.002394	0.002574	0.002376	0.002229	0.00243	0.002092	0.002387	0.002431	0.001919	0.002387	0.002337	0.002309	0.002318	0.002133	0.002248	0.002365	0.002342	0.002293	0.002299
44.567	0.002281	0.002385	0.002497	0.002457	0.002209	0.002262	0.002171	0.00225	0.002262	0.002164	0.002064	0.002306	0.002011	0.001948	0.001963	0.002088	0.002495	0.002538	0.002269	0.002223	0.002215	0.002142	0.002322	0.002362	0.002316	0.00186	0.002289	0.002337	0.002415	0.0024	0.002422	0.002599	0.002401	0.002255	0.002458	0.002119	0.002411	0.002455	0.001944	0.002412	0.002362	0.002337	0.002358	0.002155	0.002281	0.002394	0.002363	0.002318	0.002324
44.621	0.002301	0.00241	0.002522	0.002494	0.002239	0.002285	0.002195	0.002273	0.002286	0.002179	0.002081	0.002328	0.002036	0.001971	0.001983	0.00211	0.002522	0.002563	0.002293	0.002247	0.002237	0.002166	0.002342	0.002384	0.002344	0.001886	0.002313	0.002362	0.002443	0.002428	0.002449	0.002625	0.002427	0.002281	0.002485	0.002145	0.002435	0.00248	0.001971	0.002438	0.002387	0.002366	0.002398	0.002178	0.002315	0.002424	0.002383	0.002342	0.002349
44.674	0.002322	0.002436	0.002547	0.002532	0.00227	0.002308	0.002219	0.002295	0.002309	0.002194	0.002098	0.00235	0.00206	0.001994	0.002004	0.002132	0.002549	0.002589	0.002316	0.002271	0.002258	0.002191	0.002361	0.002408	0.002372	0.001913	0.002339	0.002387	0.002471	0.002456	0.002477	0.00265	0.002452	0.002308	0.002513	0.002172	0.00246	0.002506	0.001998	0.002465	0.002413	0.002394	0.002439	0.002202	0.00235	0.002453	0.002404	0.002366	0.002374
44.728	0.002342	0.002462	0.002572	0.00257	0.002301	0.002332	0.002244	0.002318	0.002333	0.002209	0.002116	0.002372	0.002085	0.002018	0.002024	0.002154	0.002576	0.002615	0.002341	0.002295	0.00228	0.002215	0.002382	0.002432	0.002401	0.00194	0.002364	0.002412	0.0025	0.002484	0.002505	0.002676	0.002478	0.002334	0.002541	0.002199	0.002486	0.002531	0.002027	0.002493	0.002438	0.002423	0.00248	0.002226	0.002385	0.002483	0.002426	0.00239	0.0024
44.781	0.002363	0.002488	0.002597	0.002608	0.002333	0.002357	0.00227	0.002341	0.002357	0.002225	0.002134	0.002394	0.00211	0.002042	0.002045	0.002177	0.002604	0.002642	0.002365	0.002321	0.002303	0.00224	0.002403	0.002456	0.00243	0.001969	0.002391	0.002438	0.002529	0.002512	0.002533	0.002702	0.002504	0.002362	0.002569	0.002225	0.002512	0.002558	0.002055	0.002521	0.002464	0.002452	0.002521	0.002251	0.002421	0.002514	0.002447	0.002414	0.002427
44.835	0.002384	0.002515	0.002622	0.002646	0.002365	0.002382	0.002296	0.002365	0.002382	0.002241	0.002153	0.002417	0.002135	0.002066	0.002065	0.002199	0.002631	0.00267	0.00239	0.002347	0.002325	0.002266	0.002424	0.002482	0.00246	0.001998	0.002418	0.002464	0.002558	0.002541	0.002562	0.002728	0.00253	0.00239	0.002597	0.002252	0.002538	0.002585	0.002085	0.002551	0.00249	0.002481	0.002563	0.002276	0.002457	0.002545	0.002469	0.002439	0.002454
44.888	0.002406	0.002542	0.002648	0.002685	0.002398	0.002408	0.002322	0.002389	0.002406	0.002258	0.002173	0.00244	0.00216	0.00209	0.002086	0.002222	0.002658	0.002699	0.002416	0.002374	0.002349	0.002291	0.002446	0.002508	0.002491	0.002028	0.002446	0.002491	0.002588	0.00257	0.002591	0.002754	0.002557	0.002418	0.002626	0.002278	0.002565	0.002612	0.002115	0.002581	0.002517	0.00251	0.002604	0.002301	0.002493	0.002576	0.002491	0.002463	0.002481
44.942	0.002428	0.00257	0.002673	0.002723	0.002431	0.002434	0.002349	0.002413	0.002431	0.002276	0.002193	0.002464	0.002185	0.002115	0.002107	0.002244	0.002686	0.002728	0.002442	0.002401	0.002372	0.002318	0.002469	0.002535	0.002523	0.002058	0.002475	0.002517	0.002618	0.002599	0.00262	0.002781	0.002584	0.002446	0.002655	0.002305	0.002592	0.002641	0.002146	0.002612	0.002544	0.00254	0.002646	0.002327	0.00253	0.002608	0.002513	0.002488	0.00251
44.996	0.00245	0.002598	0.002699	0.002762	0.002465	0.00246	0.002377	0.002438	0.002457	0.002293	0.002213	0.002487	0.00221	0.002139	0.002128	0.002267	0.002713	0.002758	0.002468	0.002429	0.002396	0.002344	0.002493	0.002563	0.002555	0.002089	0.002504	0.002545	0.002649	0.002629	0.002649	0.002807	0.002611	0.002475	0.002684	0.002331	0.00262	0.002669	0.002177	0.002644	0.002571	0.00257	0.002688	0.002353	0.002567	0.00264	0.002536	0.002513	0.002538
45.049	0.002473	0.002626	0.002726	0.002801	0.002498	0.002488	0.002405	0.002463	0.002482	0.002312	0.002234	0.002511	0.002235	0.002164	0.00215	0.00229	0.00274	0.002788	0.002495	0.002459	0.002421	0.002371	0.002517	0.002591	0.002587	0.002121	0.002534	0.002572	0.002679	0.002659	0.002679	0.002834	0.002638	0.002505	0.002713	0.002357	0.002649	0.002699	0.002209	0.002676	0.002599	0.0026	0.002729	0.002379	0.002603	0.002672	0.00256	0.002538	0.002567
45.103	0.002496	0.002655	0.002753	0.00284	0.002532	0.002516	0.002434	0.002489	0.002508	0.002331	0.002256	0.002535	0.00226	0.002189	0.002172	0.002313	0.002767	0.002819	0.002523	0.002488	0.002446	0.002398	0.002542	0.002621	0.002621	0.002153	0.002565	0.0026	0.002711	0.002689	0.002709	0.002861	0.002665	0.002534	0.002743	0.002383	0.002677	0.002729	0.002241	0.00271	0.002627	0.002631	0.002771	0.002406	0.00264	0.002705	0.002583	0.002563	0.002597
45.156	0.002521	0.002684	0.00278	0.002879	0.002567	0.002544	0.002463	0.002516	0.002534	0.00235	0.002278	0.00256	0.002285	0.002214	0.002193	0.002337	0.002795	0.002851	0.002552	0.002519	0.002472	0.002425	0.002568	0.002651	0.002654	0.002186	0.002597	0.002629	0.002742	0.00272	0.002739	0.002888	0.002693	0.002565	0.002773	0.002409	0.002707	0.00276	0.002273	0.002744	0.002655	0.002662	0.002813	0.002433	0.002677	0.002738	0.002607	0.002589	0.002627
45.21	0.002545	0.002714	0.002807	0.002918	0.002601	0.002573	0.002493	0.002544	0.002561	0.002371	0.002301	0.002584	0.00231	0.00224	0.002216	0.00236	0.002822	0.002883	0.002581	0.00255	0.002499	0.002453	0.002595	0.002681	0.002688	0.00222	0.00263	0.002658	0.002774	0.002752	0.002769	0.002916	0.002721	0.002596	0.002803	0.002436	0.002736	0.002791	0.002306	0.002778	0.002684	0.002693	0.002854	0.00246	0.002714	0.002771	0.002632	0.002615	0.002658
45.263	0.002571	0.002744	0.002835	0.002958	0.002636	0.002603	0.002524	0.002572	0.002587	0.002392	0.002324	0.002609	0.002335	0.002265	0.002238	0.002384	0.002849	0.002916	0.00261	0.002583	0.002527	0.002481	0.002622	0.002712	0.002722	0.002253	0.002663	0.002688	0.002806	0.002784	0.0028	0.002943	0.002749	0.002627	0.002833	0.002462	0.002766	0.002823	0.00234	0.002813	0.002714	0.002725	0.002896	0.002488	0.002751	0.002805	0.002658	0.002642	0.002689
45.317	0.002597	0.002775	0.002864	0.002998	0.002671	0.002633	0.002554	0.002601	0.002614	0.002413	0.002349	0.002634	0.002361	0.002291	0.002261	0.002408	0.002876	0.002949	0.002641	0.002615	0.002555	0.002509	0.002651	0.002744	0.002757	0.002288	0.002696	0.002718	0.002839	0.002816	0.002831	0.002971	0.002777	0.002659	0.002864	0.002488	0.002797	0.002855	0.002373	0.002848	0.002744	0.002757	0.002937	0.002516	0.002788	0.002838	0.002684	0.00267	0.002721
45.37	0.002624	0.002807	0.002892	0.003039	0.002707	0.002664	0.002586	0.002631	0.002642	0.002435	0.002373	0.002659	0.002386	0.002317	0.002284	0.002433	0.002904	0.002983	0.002672	0.002649	0.002584	0.002538	0.00268	0.002777	0.002792	0.002322	0.002731	0.002749	0.002871	0.002849	0.002863	0.002999	0.002806	0.002691	0.002895	0.002515	0.002827	0.002888	0.002407	0.002884	0.002775	0.00279	0.002979	0.002544	0.002825	0.002872	0.002711	0.002698	0.002753
45.424	0.002651	0.002839	0.002922	0.00308	0.002742	0.002696	0.002618	0.002662	0.002669	0.002458	0.002399	0.002685	0.002412	0.002344	0.002308	0.002458	0.002931	0.003017	0.002703	0.002683	0.002614	0.002567	0.002711	0.00281	0.002826	0.002357	0.002765	0.00278	0.002904	0.002882	0.002895	0.003027	0.002835	0.002724	0.002926	0.002542	0.002859	0.002921	0.002442	0.002921	0.002806	0.002824	0.00302	0.002573	0.002861	0.002906	0.002739	0.002726	0.002786
45.477	0.00268	0.002872	0.002952	0.003121	0.002778	0.002728	0.00265	0.002694	0.002697	0.002482	0.002425	0.002711	0.002438	0.00237	0.002332	0.002483	0.002959	0.003052	0.002736	0.002718	0.002645	0.002596	0.002742	0.002844	0.002862	0.002392	0.002801	0.002813	0.002937	0.002916	0.002928	0.003056	0.002864	0.002757	0.002958	0.002569	0.00289	0.002955	0.002477	0.002957	0.002838	0.002858	0.003062	0.002602	0.002898	0.00294	0.002767	0.002755	0.002819
45.531	0.002709	0.002905	0.002983	0.003163	0.002814	0.002761	0.002683	0.002727	0.002725	0.002506	0.002451	0.002737	0.002464	0.002397	0.002356	0.002509	0.002987	0.003088	0.002769	0.002754	0.002677	0.002625	0.002774	0.002878	0.002897	0.002428	0.002836	0.002846	0.00297	0.00295	0.002961	0.003084	0.002894	0.002792	0.002989	0.002597	0.002922	0.00299	0.002512	0.002995	0.002871	0.002892	0.003103	0.002632	0.002935	0.002974	0.002797	0.002785	0.002853
45.584	0.002739	0.002939	0.003014	0.003205	0.002851	0.002795	0.002716	0.002761	0.002753	0.002531	0.002479	0.002764	0.002491	0.002424	0.002381	0.002535	0.003015	0.003124	0.002802	0.00279	0.00271	0.002654	0.002806	0.002912	0.002932	0.002463	0.002873	0.002879	0.003003	0.002985	0.002994	0.003113	0.002924	0.002826	0.003021	0.002625	0.002954	0.003025	0.002548	0.003032	0.002904	0.002927	0.003144	0.002662	0.002972	0.003009	0.002827	0.002816	0.002887
45.638	0.00277	0.002973	0.003046	0.003247	0.002887	0.002829	0.00275	0.002795	0.002782	0.002557	0.002507	0.00279	0.002518	0.002451	0.002407	0.002562	0.003044	0.00316	0.002836	0.002826	0.002743	0.002684	0.00284	0.002947	0.002968	0.002499	0.002909	0.002914	0.003037	0.003021	0.003028	0.003142	0.002955	0.002862	0.003054	0.002653	0.002986	0.00306	0.002584	0.00307	0.002937	0.002962	0.003185	0.002692	0.003009	0.003043	0.002859	0.002848	0.002922
45.691	0.002802	0.003009	0.003078	0.00329	0.002924	0.002864	0.002784	0.002831	0.00281	0.002584	0.002535	0.002817	0.002545	0.002479	0.002432	0.002589	0.003073	0.003197	0.002871	0.002863	0.002778	0.002714	0.002874	0.002982	0.003004	0.002535	0.002946	0.002949	0.00307	0.003057	0.003063	0.003171	0.002986	0.002898	0.003086	0.002682	0.003018	0.003096	0.00262	0.003108	0.002971	0.002998	0.003226	0.002723	0.003045	0.003077	0.002891	0.00288	0.002958
45.745	0.002835	0.003045	0.003111	0.003333	0.002961	0.002899	0.002818	0.002867	0.002839	0.002611	0.002564	0.002845	0.002572	0.002506	0.002458	0.002617	0.003102	0.003234	0.002906	0.0029	0.002813	0.002744	0.002909	0.003017	0.003039	0.002571	0.002983	0.002985	0.003104	0.003094	0.003098	0.003201	0.003017	0.002934	0.003119	0.002712	0.003051	0.003132	0.002657	0.003146	0.003005	0.003035	0.003267	0.002754	0.003083	0.003111	0.002924	0.002913	0.002994
45.798	0.002868	0.003081	0.003145	0.003376	0.002998	0.002935	0.002853	0.002905	0.002869	0.002639	0.002594	0.002872	0.0026	0.002535	0.002485	0.002645	0.003132	0.003272	0.002941	0.002938	0.00285	0.002774	0.002944	0.003053	0.003075	0.002608	0.00302	0.003022	0.003138	0.003131	0.003133	0.003231	0.003049	0.002972	0.003151	0.002743	0.003084	0.003168	0.002694	0.003184	0.00304	0.003072	0.003308	0.002785	0.00312	0.003146	0.002959	0.002947	0.00303
45.852	0.002903	0.003119	0.00318	0.00342	0.003035	0.002972	0.002889	0.002943	0.002898	0.002667	0.002625	0.0029	0.002629	0.002563	0.002512	0.002674	0.003163	0.00331	0.002977	0.002976	0.002887	0.002805	0.00298	0.003089	0.003111	0.002644	0.003058	0.00306	0.003172	0.003169	0.003169	0.003261	0.003082	0.003009	0.003185	0.002774	0.003117	0.003205	0.002731	0.003223	0.003075	0.003109	0.003349	0.002817	0.003157	0.00318	0.002994	0.002982	0.003067
45.905	0.002938	0.003157	0.003215	0.003464	0.003072	0.003008	0.002925	0.002983	0.002928	0.002697	0.002656	0.002928	0.002657	0.002592	0.00254	0.002703	0.003195	0.003348	0.003014	0.003014	0.002925	0.002836	0.003016	0.003125	0.003148	0.002681	0.003095	0.003098	0.003206	0.003207	0.003206	0.003291	0.003115	0.003048	0.003218	0.002806	0.00315	0.003242	0.002769	0.003262	0.003111	0.003147	0.003391	0.00285	0.003194	0.003214	0.003031	0.003018	0.003105
45.959	0.002974	0.003195	0.003251	0.003508	0.003109	0.003046	0.002961	0.003023	0.002958	0.002727	0.002688	0.002957	0.002687	0.002621	0.002568	0.002734	0.003227	0.003387	0.00305	0.003052	0.002963	0.002867	0.003053	0.003161	0.003184	0.002718	0.003133	0.003138	0.003241	0.003246	0.003243	0.003322	0.003149	0.003087	0.003252	0.002839	0.003183	0.003279	0.002807	0.003301	0.003146	0.003185	0.003432	0.002883	0.003232	0.003248	0.003068	0.003055	0.003143
46.012	0.003011	0.003235	0.003288	0.003552	0.003146	0.003084	0.002998	0.003064	0.002988	0.002757	0.00272	0.002986	0.002716	0.00265	0.002596	0.002764	0.00326	0.003425	0.003087	0.00309	0.003003	0.002898	0.00309	0.003197	0.00322	0.002755	0.003172	0.003178	0.003275	0.003286	0.00328	0.003353	0.003183	0.003126	0.003286	0.002874	0.003217	0.003317	0.002846	0.00334	0.003182	0.003224	0.003473	0.002916	0.00327	0.003282	0.003107	0.003092	0.003182
46.066	0.003049	0.003275	0.003325	0.003597	0.003184	0.003122	0.003035	0.003106	0.003019	0.002789	0.002753	0.003015	0.002747	0.00268	0.002625	0.002796	0.003293	0.003465	0.003125	0.003129	0.003043	0.00293	0.003128	0.003234	0.003257	0.002792	0.00321	0.003219	0.00331	0.003326	0.003318	0.003385	0.003218	0.003166	0.00332	0.002908	0.003251	0.003354	0.002885	0.003379	0.003218	0.003263	0.003515	0.00295	0.003308	0.003317	0.003146	0.00313	0.003221
46.12	0.003088	0.003316	0.003363	0.003641	0.003221	0.003161	0.003073	0.003148	0.003049	0.002821	0.002787	0.003044	0.002778	0.002711	0.002654	0.002828	0.003328	0.003504	0.003162	0.003167	0.003083	0.002962	0.003166	0.00327	0.003294	0.00283	0.003249	0.003261	0.003345	0.003366	0.003356	0.003416	0.003254	0.003207	0.003355	0.002944	0.003285	0.003392	0.002924	0.003418	0.003255	0.003303	0.003557	0.002985	0.003347	0.003351	0.003186	0.00317	0.003261
46.173	0.003127	0.003357	0.003402	0.003686	0.003259	0.0032	0.003111	0.003191	0.00308	0.002854	0.002821	0.003074	0.002809	0.002741	0.002684	0.00286	0.003363	0.003544	0.0032	0.003206	0.003124	0.002994	0.003205	0.003307	0.003331	0.002867	0.003288	0.003303	0.00338	0.003407	0.003394	0.003449	0.003291	0.003248	0.00339	0.002981	0.003319	0.003431	0.002964	0.003457	0.003291	0.003343	0.003599	0.00302	0.003386	0.003385	0.003228	0.003209	0.003301
46.227	0.003167	0.003399	0.003442	0.003731	0.003296	0.003239	0.003149	0.003234	0.003111	0.002887	0.002856	0.003104	0.002841	0.002772	0.002714	0.002894	0.0034	0.003583	0.003238	0.003244	0.003165	0.003027	0.003243	0.003344	0.003369	0.002906	0.003327	0.003346	0.003416	0.003449	0.003433	0.003481	0.003328	0.003289	0.003425	0.003019	0.003354	0.003469	0.003004	0.003497	0.003328	0.003384	0.003641	0.003056	0.003425	0.003418	0.00327	0.00325	0.003341
46.28	0.003208	0.003441	0.003482	0.003775	0.003334	0.003279	0.003187	0.003279	0.003142	0.002921	0.002891	0.003134	0.002873	0.002804	0.002745	0.002928	0.003437	0.003623	0.003276	0.003283	0.003207	0.00306	0.003282	0.00338	0.003407	0.002944	0.003367	0.00339	0.003451	0.00349	0.003472	0.003514	0.003366	0.003331	0.003461	0.003058	0.003389	0.003508	0.003044	0.003537	0.003365	0.003424	0.003683	0.003092	0.003465	0.003452	0.003312	0.003291	0.003382
46.334	0.00325	0.003484	0.003523	0.00382	0.003372	0.003319	0.003226	0.003323	0.003173	0.002955	0.002927	0.003165	0.002907	0.002835	0.002776	0.002962	0.003475	0.003663	0.003315	0.003321	0.003249	0.003093	0.003322	0.003417	0.003445	0.002983	0.003407	0.003434	0.003487	0.003533	0.003511	0.003547	0.003404	0.003374	0.003497	0.003098	0.003425	0.003547	0.003086	0.003577	0.003402	0.003466	0.003726	0.003129	0.003505	0.003486	0.003356	0.003333	0.003423
46.387	0.003292	0.003528	0.003564	0.003864	0.003409	0.003359	0.003266	0.003368	0.003205	0.002991	0.002963	0.003196	0.00294	0.002867	0.002807	0.002997	0.003513	0.003703	0.003353	0.003359	0.003291	0.003127	0.003362	0.003454	0.003483	0.003022	0.003447	0.003479	0.003523	0.003575	0.00355	0.003581	0.003443	0.003416	0.003534	0.003139	0.003461	0.003586	0.003127	0.003617	0.003439	0.003507	0.003769	0.003166	0.003546	0.00352	0.0034	0.003376	0.003465
46.441	0.003335	0.003572	0.003607	0.003908	0.003447	0.0034	0.003305	0.003414	0.003237	0.003026	0.003	0.003227	0.002975	0.0029	0.002839	0.003032	0.003553	0.003743	0.003392	0.003397	0.003333	0.003161	0.003402	0.003491	0.003522	0.003062	0.003488	0.003524	0.00356	0.003618	0.003589	0.003615	0.003483	0.003459	0.003571	0.003181	0.003497	0.003626	0.003169	0.003657	0.003477	0.003549	0.003812	0.003205	0.003587	0.003554	0.003444	0.003419	0.003507
46.494	0.003378	0.003616	0.003649	0.003952	0.003484	0.003441	0.003345	0.00346	0.003269	0.003063	0.003038	0.003259	0.003009	0.002933	0.00287	0.003068	0.003593	0.003784	0.003431	0.003436	0.003376	0.003196	0.003442	0.003528	0.003561	0.003103	0.003529	0.00357	0.003597	0.00366	0.003628	0.003649	0.003524	0.003503	0.003609	0.003223	0.003534	0.003665	0.003211	0.003698	0.003514	0.003591	0.003855	0.003243	0.003629	0.003589	0.003489	0.003463	0.003549
46.548	0.003422	0.003661	0.003693	0.003996	0.003522	0.003482	0.003385	0.003506	0.003301	0.0031	0.003076	0.00329	0.003045	0.002966	0.002902	0.003105	0.003635	0.003824	0.003469	0.003474	0.003418	0.003231	0.003483	0.003566	0.003601	0.003144	0.003571	0.003616	0.003634	0.003703	0.003667	0.003684	0.003566	0.003547	0.003647	0.003267	0.003571	0.003706	0.003254	0.003739	0.003552	0.003634	0.003898	0.003282	0.003671	0.003623	0.003535	0.003507	0.003592
46.601	0.003467	0.003706	0.003737	0.004039	0.003559	0.003524	0.003426	0.003553	0.003333	0.003137	0.003114	0.003322	0.003081	0.003	0.002935	0.003142	0.003676	0.003864	0.003508	0.003512	0.003461	0.003266	0.003524	0.003603	0.00364	0.003185	0.003614	0.003662	0.003671	0.003747	0.003706	0.00372	0.003608	0.003591	0.003686	0.003311	0.003609	0.003746	0.003298	0.00378	0.00359	0.003677	0.003942	0.003322	0.003713	0.003657	0.003581	0.003552	0.003635
[truncated: 624 more rows]
[truncated: 200 more columns]

## Sheet: Suppl Fig. 2a summarized
ΔTm for substrates screened
NorC K398A:
[truncated: 19 more rows]

## Sheet: Suppl Fig 3a
	Temperature (°C)	NorB			NorB + TPP					Temperature (°C)	K398A		K398A + TPP				Temperature [°C]	NorC		NorC + TPP
[truncated: 2,266 more rows]

[truncated: 1 more sheets: Suppl Fig S4]
